# Supplementary material for: N 1-[(1H-Imidazol-2-yl)methyl­idene]-N 4-phenyl­benzene-1,4-di­amine
Source: Acta Crystallogr Sect E Struct Rep Online. 2014 Jun 25;70(Pt 7):o806. doi: 10.1107/S1600536814014238 (PMC4120595; doi:10.1107/S1600536814014238)
Supplement: Supplementary file 1 [file e-70-0o806-sup1.cif]

##############################################################################
#                                                                            #
# This CIF contains the data in a paper accepted for publication in          #
# Acta Crystallographica Section E. It conforms to the requirements of       #
# Notes for Authors for Acta Crystallographica Section E, and has been       #
# peer reviewed under the auspices of the IUCr Commission on Journals.       #
#                                                                            #
# Full details of the Crystallographic Information File format               #
# are given in the paper "The Crystallographic Information File (CIF):       #
# a New Standard Archive File for Crystallography" by S. R. Hall, F. H.      #
# Allen and I. D. Brown [Acta Cryst. (1991), A47, 655-685].                  #
#                                                                            #
# The current version of the core CIF dictionary is obtainable from          #
# ftp://ftp.iucr.org/pub/cif_core.dic.                                       #
#                                                                            #
# Software is freely available for graphical display of the structure(s)     #
# in this CIF. For information consult the CIF software page                 #
# http://www.iucr.org/resources/cif/software.                                #
#                                                                            #
# This file may be used for bona fide research purposes within the           #
# scientific community so long as proper attribution is given to the journal # 
# article from which it was obtained.                                        #
#                                                                            #
##############################################################################
data_global
_audit_creation_method     'SHELXL97 (Sheldrick, 2008)'
_journal_date_recd_electronic     2014-06-15
_journal_date_accepted     2014-06-18
_journal_name_full     'Acta Crystallographica, Section E'
_journal_year     2014
_journal_volume     70
_journal_issue      7
_journal_page_first     o806
_journal_page_last     o806
_journal_paper_category     QO
_journal_paper_doi     10.1107/S1600536814014238
_journal_coeditor_code     GG2140
_publ_contact_author_name     'Dr M. Shahid'
_publ_contact_author_address
;
 Department of Chemistry,
 Aligarh Muslim University,
 Aligarh 202 002,
 India
;
_publ_contact_author_email     ' shahid81chem@gmail.com '
_publ_contact_author_fax     ?
_publ_contact_author_phone     '+91 9359264128 '
_publ_section_title
;\
<i>N</i>^1^-[(1<i>H</i>-Imidazol-2-yl)methylidene]-<i>N</i>^4^-phenylbenzene-1,\
4-diamine
;
loop_
    _publ_author_name
    _publ_author_address
    'Md. Serajul Haque Faizi'
;
 Department of Chemistry
 Indian Institute of Technology Kanpur
 Kanpur, UP 208 016
 India
;
    'Ashraf Mashrai'
;
 Department of Chemistry,
 Aligarh Muslim University,
 Aligarh 202 002,
 India
;
    'M. Shahid'
;
 Department of Chemistry,
 Aligarh Muslim University,
 Aligarh 202 002,
 India
;
    'Musheer Ahmad'
;
 Department of Chemistry
 Indian Institute of Technology Kanpur
 Kanpur, UP 208 016
 India
;
data_I
_audit_creation_method     SHELXL-97
_database_code_depnum_ccdc_archive     'CCDC 1008808'
_chemical_name_systematic
;\
<i>N</i>^1^-[(1<i>H</i>-Imidazol-2-yl)methylidene]-<i>N</i>^4^-\
phenylbenzene-1,4-diamine
;
_chemical_name_common     ?
_chemical_formula_moiety     'C16 H14 N4'
_chemical_formula_sum     'C16 H14 N4'
_chemical_formula_iupac     'C16 H14 N4'
_chemical_formula_weight     262.31
_chemical_melting_point     ?
_symmetry_cell_setting     monoclinic
_symmetry_space_group_name_H-M     'P 21/n'
_symmetry_space_group_name_Hall     '-P 2yn'
loop_
    _symmetry_equiv_pos_as_xyz
    'x, y, z'
    '-x+1/2, y+1/2, -z+1/2'
    '-x, -y, -z'
    'x-1/2, -y-1/2, z-1/2'
_cell_length_a     15.663(5)
_cell_length_b     5.063(3)
_cell_length_c     16.800(5)
_cell_angle_alpha     90.00
_cell_angle_beta     93.124(5)
_cell_angle_gamma     90.00
_cell_volume     1330.3(10)
_cell_formula_units_Z     4
_cell_measurement_reflns_used     999
_cell_measurement_theta_min     1.8
_cell_measurement_theta_max     25.50
_cell_measurement_temperature     100(2)
_exptl_crystal_description     block
_exptl_crystal_colour     yellow
_exptl_crystal_size_max     0.15
_exptl_crystal_size_mid     0.13
_exptl_crystal_size_min     0.10
_exptl_crystal_density_diffrn     1.310
_exptl_crystal_density_meas     ?
_exptl_crystal_density_method     'not measured'
_exptl_crystal_F_000     552
_exptl_absorpt_coefficient_mu     0.082
_exptl_absorpt_correction_type     multi-scan
_exptl_absorpt_process_details     '(SADABS; Sheldrick, 2004)'
_exptl_absorpt_correction_T_min     0.984
_exptl_absorpt_correction_T_max     0.990
_exptl_special_details
;
;
_diffrn_ambient_temperature     100(2)
_diffrn_radiation_type     MoK\a
_diffrn_radiation_wavelength     0.71073
_diffrn_radiation_source     'fine-focus sealed tube'
_diffrn_radiation_monochromator     graphite
_diffrn_measurement_device_type     'Bruker SMART APEX CCD'
_diffrn_measurement_method     '\w scans'
_diffrn_detector_area_resol_mean     ?
_diffrn_reflns_number     11186
_diffrn_reflns_av_R_equivalents     0.0423
_diffrn_reflns_av_sigmaI/netI     0.0447
_diffrn_reflns_theta_min     2.43
_diffrn_reflns_theta_max     28.29
_diffrn_reflns_theta_full     28.29
_diffrn_measured_fraction_theta_max     0.998
_diffrn_measured_fraction_theta_full     0.998
_diffrn_reflns_limit_h_min     -13
_diffrn_reflns_limit_h_max     20
_diffrn_reflns_limit_k_min     -6
_diffrn_reflns_limit_k_max     6
_diffrn_reflns_limit_l_min     -22
_diffrn_reflns_limit_l_max     22
_diffrn_standards_number     0
_diffrn_standards_interval_count     .
_diffrn_standards_interval_time     .
_diffrn_standards_decay_%     ?
_refine_special_details
;
Refinement of <i>F</i>^2^ against ALL reflections. The weighted <i>R</i>-factor
<i>wR</i> and goodness of fit <i>S</i> are based on <i>F</i>^2^, conventional
<i>R</i>-factors <i>R</i> are based on <i>F</i>, with <i>F</i> set to zero for
negative <i>F</i>^2^. The threshold expression of <i>F</i>^2^ >
\s(<i>F</i>^2^) is used only for calculating <i>R</i>-factors(gt) <i>etc</i>.
and is not relevant to the choice of reflections for refinement.
<i>R</i>-factors based on <i>F</i>^2^ are statistically about twice as large
as those based on <i>F</i>, and <i>R</i>- factors based on ALL data will be
even larger.
;
_reflns_number_total     3296
_reflns_number_gt     2403
_reflns_threshold_expression     I>2\s(I)
_refine_ls_structure_factor_coef     Fsqd
_refine_ls_matrix_type     full
_refine_ls_R_factor_all     0.0701
_refine_ls_R_factor_gt     0.0439
_refine_ls_wR_factor_gt     0.0994
_refine_ls_wR_factor_ref     0.1101
_refine_ls_goodness_of_fit_ref     1.031
_refine_ls_restrained_S_all     1.031
_refine_ls_number_reflns     3296
_refine_ls_number_parameters     189
_refine_ls_number_restraints     0
_refine_ls_hydrogen_treatment     mixed
_refine_ls_weighting_scheme     calc
_refine_ls_weighting_details
               'w=1/[\s^2^(Fo^2^)+(0.0458P)^2^+0.404P] where P=(Fo^2^+2Fc^2^)/3'
_atom_sites_solution_hydrogens     geom
_atom_sites_solution_primary     direct
_atom_sites_solution_secondary     difmap
_refine_ls_shift/su_max     0.001
_refine_ls_shift/su_mean     0.000
_refine_diff_density_max     0.244
_refine_diff_density_min     -0.177
_refine_ls_extinction_method     none
_refine_ls_extinction_coef     ?
loop_
    _atom_type_symbol
    _atom_type_description
    _atom_type_scat_dispersion_real
    _atom_type_scat_dispersion_imag
    _atom_type_scat_source
    'C' 'C' 0.0033 0.0016
                         'International Tables Vol C Tables 4.2.6.8 and 6.1.1.4'
    'H' 'H' 0.0000 0.0000
                         'International Tables Vol C Tables 4.2.6.8 and 6.1.1.4'
    'N' 'N' 0.0061 0.0033
                         'International Tables Vol C Tables 4.2.6.8 and 6.1.1.4'
_computing_data_collection     'SMART (Bruker, 2003)'
_computing_cell_refinement     'SAINT (Bruker, 2003)'
_computing_data_reduction     'SAINT (Bruker, 2003)'
_computing_structure_solution     'SIR97 (Altomare <i>et al.</i>, 1999)'
_computing_structure_refinement     'SHELXL97 (Sheldrick, 2008)'
_computing_molecular_graphics     'DIAMOND (Brandenberg & Putz, 2006)'
_computing_publication_material     'DIAMOND (Brandenberg & Putz, 2006)'
loop_
    _atom_site_type_symbol
    _atom_site_label
    _atom_site_fract_x
    _atom_site_fract_y
    _atom_site_fract_z
    _atom_site_U_iso_or_equiv
    _atom_site_adp_type
    _atom_site_calc_flag
    _atom_site_refinement_flags
    _atom_site_occupancy
    _atom_site_symmetry_multiplicity
    _atom_site_disorder_assembly
    _atom_site_disorder_group
    C C1 0.43125(8) -0.1760(3) 0.33278(8) 0.0214(3) Uani d . 1 1 . .
    C C2 0.38397(9) -0.3415(3) 0.28135(9) 0.0282(3) Uani d . 1 1 . .
    H H2 0.3891 -0.3274 0.2266 0.034 Uiso calc R 1 1 . .
    C C3 0.32914(10) -0.5278(3) 0.31101(11) 0.0352(4) Uani d . 1 1 . .
    H H3 0.2974 -0.6371 0.2761 0.042 Uiso calc R 1 1 . .
    C C4 0.32145(10) -0.5514(3) 0.39221(11) 0.0337(4) Uani d . 1 1 . .
    H H4 0.2861 -0.6802 0.4121 0.040 Uiso calc R 1 1 . .
    C C5 0.36660(10) -0.3828(3) 0.44371(10) 0.0308(4) Uani d . 1 1 . .
    H H5 0.3607 -0.3959 0.4984 0.037 Uiso calc R 1 1 . .
    C C6 0.42048(9) -0.1945(3) 0.41415(9) 0.0275(3) Uani d . 1 1 . .
    H H6 0.4498 -0.0793 0.4490 0.033 Uiso calc R 1 1 . .
    C C7 0.57160(9) 0.0512(3) 0.32757(8) 0.0199(3) Uani d . 1 1 . .
    C C8 0.61533(9) -0.1149(3) 0.38253(8) 0.0202(3) Uani d . 1 1 . .
    H H8 0.5862 -0.2506 0.4066 0.024 Uiso calc R 1 1 . .
    C C9 0.70154(9) -0.0785(3) 0.40118(8) 0.0200(3) Uani d . 1 1 . .
    H H9 0.7299 -0.1937 0.4367 0.024 Uiso calc R 1 1 . .
    C C10 0.74693(8) 0.1273(3) 0.36788(8) 0.0174(3) Uani d . 1 1 . .
    C C11 0.70272(9) 0.2954(3) 0.31390(8) 0.0200(3) Uani d . 1 1 . .
    H H11 0.7316 0.4341 0.2910 0.024 Uiso calc R 1 1 . .
    C C12 0.61719(9) 0.2582(3) 0.29428(8) 0.0217(3) Uani d . 1 1 . .
    H H12 0.5891 0.3725 0.2583 0.026 Uiso calc R 1 1 . .
    C C13 0.87684(9) 0.3549(3) 0.38064(8) 0.0190(3) Uani d . 1 1 . .
    C C14 0.96846(8) 0.3614(3) 0.39783(8) 0.0173(3) Uani d . 1 1 . .
    C C15 1.09852(9) 0.2263(3) 0.43150(8) 0.0199(3) Uani d . 1 1 . .
    H H15 1.1455 0.1208 0.4459 0.024 Uiso calc R 1 1 . .
    C C16 1.09789(9) 0.4940(3) 0.42150(8) 0.0206(3) Uani d . 1 1 . .
    H H16 1.1456 0.6027 0.4281 0.025 Uiso calc R 1 1 . .
    N N1 0.48649(8) 0.0127(3) 0.30203(8) 0.0259(3) Uani d . 1 1 . .
    N N2 0.83589(7) 0.1392(2) 0.38775(6) 0.0185(3) Uani d . 1 1 . .
    N N3 1.01646(7) 0.5797(2) 0.40025(7) 0.0192(3) Uani d . 1 1 . .
    N N4 1.01628(7) 0.1451(2) 0.41603(6) 0.0181(3) Uani d . 1 1 . .
    H H101 0.9981 -0.0150 0.4176 0.022 Uiso calc R 1 1 . .
    H H102 0.4709(11) 0.072(4) 0.2555(11) 0.037(5) Uiso d . 1 1 . .
    H H13 0.8508(10) 0.525(3) 0.3660(9) 0.026(4) Uiso d . 1 1 . .
loop_
    _atom_site_aniso_label
    _atom_site_aniso_U_11
    _atom_site_aniso_U_22
    _atom_site_aniso_U_33
    _atom_site_aniso_U_12
    _atom_site_aniso_U_13
    _atom_site_aniso_U_23
    C1 0.0150(7) 0.0220(7) 0.0272(7) 0.0025(5) 0.0010(5) 0.0033(6)
    C2 0.0250(8) 0.0332(9) 0.0260(8) -0.0003(7) -0.0016(6) 0.0003(6)
    C3 0.0268(9) 0.0310(9) 0.0470(10) -0.0053(7) -0.0044(7) -0.0042(8)
    C4 0.0223(8) 0.0287(8) 0.0509(11) -0.0015(7) 0.0083(7) 0.0113(7)
    C5 0.0254(8) 0.0362(9) 0.0316(8) 0.0038(7) 0.0071(6) 0.0098(7)
    C6 0.0242(8) 0.0320(9) 0.0262(8) -0.0016(6) 0.0013(6) -0.0003(6)
    C7 0.0200(7) 0.0198(7) 0.0202(7) 0.0003(5) 0.0021(5) -0.0021(5)
    C8 0.0208(7) 0.0172(7) 0.0230(7) -0.0029(5) 0.0038(5) 0.0020(5)
    C9 0.0234(7) 0.0162(6) 0.0204(7) 0.0010(5) 0.0017(5) 0.0009(5)
    C10 0.0192(7) 0.0153(6) 0.0177(6) 0.0002(5) 0.0024(5) -0.0037(5)
    C11 0.0246(7) 0.0153(6) 0.0204(7) -0.0026(5) 0.0040(5) 0.0005(5)
    C12 0.0254(8) 0.0183(7) 0.0213(7) 0.0011(6) 0.0015(5) 0.0028(6)
    C13 0.0228(7) 0.0165(7) 0.0178(6) 0.0015(6) 0.0027(5) -0.0014(5)
    C14 0.0214(7) 0.0141(6) 0.0169(6) -0.0004(5) 0.0038(5) -0.0007(5)
    C15 0.0180(7) 0.0182(7) 0.0234(7) -0.0001(5) 0.0002(5) -0.0014(5)
    C16 0.0209(7) 0.0176(7) 0.0235(7) -0.0028(5) 0.0020(5) -0.0018(5)
    N1 0.0198(6) 0.0314(7) 0.0260(7) -0.0040(5) -0.0027(5) 0.0092(6)
    N2 0.0208(6) 0.0169(6) 0.0179(6) -0.0023(5) 0.0025(4) -0.0010(4)
    N3 0.0200(6) 0.0149(6) 0.0226(6) -0.0015(4) 0.0018(5) -0.0013(4)
    N4 0.0208(6) 0.0117(5) 0.0220(6) -0.0024(4) 0.0022(4) -0.0001(4)
_geom_special_details
;
 All esds (except the esd in the dihedral angle between two l.s. planes)
 are estimated using the full covariance matrix.  The cell esds are taken
 into account individually in the estimation of esds in distances, angles
 and torsion angles; correlations between esds in cell parameters are only
 used when they are defined by crystal symmetry.  An approximate (isotropic)
 treatment of cell esds is used for estimating esds involving l.s. planes.
;
loop_
    _geom_bond_atom_site_label_1
    _geom_bond_atom_site_label_2
    _geom_bond_site_symmetry_2
    _geom_bond_distance
    _geom_bond_publ_flag
    C1 C2 . 1.388(2) ?
    C1 C6 . 1.390(2) ?
    C1 N1 . 1.4060(19) ?
    C2 C3 . 1.386(2) ?
    C2 H2 . 0.9300 ?
    C3 C4 . 1.381(2) ?
    C3 H3 . 0.9300 ?
    C4 C5 . 1.383(2) ?
    C4 H4 . 0.9300 ?
    C5 C6 . 1.383(2) ?
    C5 H5 . 0.9300 ?
    C6 H6 . 0.9300 ?
    C7 N1 . 1.3918(18) ?
    C7 C8 . 1.400(2) ?
    C7 C12 . 1.402(2) ?
    C8 C9 . 1.382(2) ?
    C8 H8 . 0.9300 ?
    C9 C10 . 1.3957(19) ?
    C9 H9 . 0.9300 ?
    C10 C11 . 1.3990(19) ?
    C10 N2 . 1.4163(18) ?
    C11 C12 . 1.375(2) ?
    C11 H11 . 0.9300 ?
    C12 H12 . 0.9300 ?
    C13 N2 . 1.2757(18) ?
    C13 C14 . 1.449(2) ?
    C13 H13 . 0.976(17) ?
    C14 N3 . 1.3358(18) ?
    C14 N4 . 1.3526(18) ?
    C15 N4 . 1.3636(18) ?
    C15 C16 . 1.366(2) ?
    C15 H15 . 0.9300 ?
    C16 N3 . 1.3757(18) ?
    C16 H16 . 0.9300 ?
    N1 H102 . 0.860(19) ?
    N4 H101 . 0.8600 ?
loop_
    _geom_angle_atom_site_label_1
    _geom_angle_atom_site_label_2
    _geom_angle_atom_site_label_3
    _geom_angle_site_symmetry_1
    _geom_angle_site_symmetry_3
    _geom_angle
    _geom_angle_publ_flag
    C2 C1 C6 . . 118.84(13) ?
    C2 C1 N1 . . 119.97(14) ?
    C6 C1 N1 . . 121.15(13) ?
    C3 C2 C1 . . 120.45(15) ?
    C3 C2 H2 . . 119.8 ?
    C1 C2 H2 . . 119.8 ?
    C4 C3 C2 . . 120.21(16) ?
    C4 C3 H3 . . 119.9 ?
    C2 C3 H3 . . 119.9 ?
    C3 C4 C5 . . 119.69(15) ?
    C3 C4 H4 . . 120.2 ?
    C5 C4 H4 . . 120.2 ?
    C4 C5 C6 . . 120.16(15) ?
    C4 C5 H5 . . 119.9 ?
    C6 C5 H5 . . 119.9 ?
    C5 C6 C1 . . 120.58(15) ?
    C5 C6 H6 . . 119.7 ?
    C1 C6 H6 . . 119.7 ?
    N1 C7 C8 . . 123.04(13) ?
    N1 C7 C12 . . 118.81(13) ?
    C8 C7 C12 . . 118.08(13) ?
    C9 C8 C7 . . 120.43(13) ?
    C9 C8 H8 . . 119.8 ?
    C7 C8 H8 . . 119.8 ?
    C8 C9 C10 . . 121.43(13) ?
    C8 C9 H9 . . 119.3 ?
    C10 C9 H9 . . 119.3 ?
    C9 C10 C11 . . 117.97(13) ?
    C9 C10 N2 . . 116.95(12) ?
    C11 C10 N2 . . 124.95(12) ?
    C12 C11 C10 . . 120.90(13) ?
    C12 C11 H11 . . 119.6 ?
    C10 C11 H11 . . 119.5 ?
    C11 C12 C7 . . 121.16(13) ?
    C11 C12 H12 . . 119.4 ?
    C7 C12 H12 . . 119.4 ?
    N2 C13 C14 . . 119.90(13) ?
    N2 C13 H13 . . 124.9(9) ?
    C14 C13 H13 . . 115.2(9) ?
    N3 C14 N4 . . 111.05(12) ?
    N3 C14 C13 . . 125.08(12) ?
    N4 C14 C13 . . 123.84(12) ?
    N4 C15 C16 . . 105.97(13) ?
    N4 C15 H15 . . 127.0 ?
    C16 C15 H15 . . 127.0 ?
    C15 C16 N3 . . 110.19(13) ?
    C15 C16 H16 . . 124.9 ?
    N3 C16 H16 . . 124.9 ?
    C7 N1 C1 . . 125.46(13) ?
    C7 N1 H102 . . 116.8(12) ?
    C1 N1 H102 . . 114.9(12) ?
    C13 N2 C10 . . 120.49(12) ?
    C14 N3 C16 . . 105.04(12) ?
    C14 N4 C15 . . 107.74(11) ?
    C14 N4 H101 . . 126.1 ?
    C15 N4 H101 . . 126.1 ?
loop_
    _geom_torsion_atom_site_label_1
    _geom_torsion_atom_site_label_2
    _geom_torsion_atom_site_label_3
    _geom_torsion_atom_site_label_4
    _geom_torsion_site_symmetry_1
    _geom_torsion_site_symmetry_2
    _geom_torsion_site_symmetry_3
    _geom_torsion_site_symmetry_4
    _geom_torsion
    _geom_torsion_publ_flag
    C6 C1 C2 C3 . . . . -2.1(2) ?
    N1 C1 C2 C3 . . . . -179.81(14) ?
    C1 C2 C3 C4 . . . . -0.4(2) ?
    C2 C3 C4 C5 . . . . 2.1(2) ?
    C3 C4 C5 C6 . . . . -1.2(2) ?
    C4 C5 C6 C1 . . . . -1.3(2) ?
    C2 C1 C6 C5 . . . . 3.0(2) ?
    N1 C1 C6 C5 . . . . -179.36(14) ?
    N1 C7 C8 C9 . . . . 175.16(13) ?
    C12 C7 C8 C9 . . . . -1.8(2) ?
    C7 C8 C9 C10 . . . . 1.8(2) ?
    C8 C9 C10 C11 . . . . -0.8(2) ?
    C8 C9 C10 N2 . . . . -176.86(12) ?
    C9 C10 C11 C12 . . . . -0.07(19) ?
    N2 C10 C11 C12 . . . . 175.65(12) ?
    C10 C11 C12 C7 . . . . -0.1(2) ?
    N1 C7 C12 C11 . . . . -176.13(13) ?
    C8 C7 C12 C11 . . . . 1.0(2) ?
    N2 C13 C14 N3 . . . . -172.90(12) ?
    N2 C13 C14 N4 . . . . 5.0(2) ?
    N4 C15 C16 N3 . . . . 0.14(16) ?
    C8 C7 N1 C1 . . . . 6.8(2) ?
    C12 C7 N1 C1 . . . . -176.26(14) ?
    C2 C1 N1 C7 . . . . -130.27(16) ?
    C6 C1 N1 C7 . . . . 52.1(2) ?
    C14 C13 N2 C10 . . . . -177.30(11) ?
    C9 C10 N2 C13 . . . . -158.92(12) ?
    C11 C10 N2 C13 . . . . 25.31(19) ?
    N4 C14 N3 C16 . . . . -0.39(14) ?
    C13 C14 N3 C16 . . . . 177.74(12) ?
    C15 C16 N3 C14 . . . . 0.15(15) ?
    N3 C14 N4 C15 . . . . 0.49(15) ?
    C13 C14 N4 C15 . . . . -177.67(12) ?
    C16 C15 N4 C14 . . . . -0.37(15) ?
loop_
    _geom_hbond_atom_site_label_D
    _geom_hbond_atom_site_label_H
    _geom_hbond_atom_site_label_A
    _geom_hbond_site_symmetry_A
    _geom_hbond_distance_DH
    _geom_hbond_distance_HA
    _geom_hbond_distance_DA
    _geom_hbond_angle_DHA
    _geom_hbond_publ_flag
    N4 H101 N3 1_545 0.86 2.09 2.875(3) 151 yes
    C2 H2 Cg1 2_645 0.93 2.83 3.691(3) 155 yes
