# Supplementary material for: N 1-[(1H-Imidazol-2-yl)methyl­idene]-N 4-phenyl­benzene-1,4-di­amine
Source: Acta Crystallogr Sect E Struct Rep Online. 2014 Jun 25;70(Pt 7):o806. doi: 10.1107/S1600536814014238 (PMC4120595; doi:10.1107/S1600536814014238)
Supplement: Supplementary file 2 [file e-70-0o806-Isup2.hkl]

#
# h,k,l, Fc-squared, Fo-squared, sigma(Fo-squared) and status flag
#
data_I
_shelx_title ' 23janb_0m in P2(1)/n'
_shelx_refln_list_code          4
_shelx_F_calc_maximum      201.58
_exptl_crystal_F_000       552.00
_reflns_d_resolution_high  0.7498
 
loop_
 _symmetry_equiv_pos_as_xyz
 'x, y, z'
 '-x+1/2, y+1/2, -z+1/2'
 '-x, -y, -z'
 'x-1/2, -y-1/2, z-1/2'
 
_cell_length_a    15.6630
_cell_length_b     5.0630
_cell_length_c    16.8000
_cell_angle_alpha  90.000
_cell_angle_beta   93.124
_cell_angle_gamma  90.000
 
_shelx_F_squared_multiplier     1.000
 
loop_
 _refln_index_h
 _refln_index_k
 _refln_index_l
 _refln_F_squared_calc
 _refln_F_squared_meas
 _refln_F_squared_sigma
 _refln_observed_status
   2   0   0     3419.71     3474.41     81.05 o
   4   0   0     2683.67     2548.64    100.57 o
   6   0   0      180.29      163.37      4.84 o
   8   0   0     1057.34     1132.13     22.82 o
  10   0   0     1349.31     1377.21     27.71 o
  12   0   0      110.77      131.46      6.97 o
  14   0   0      121.32      113.86     17.28 o
  16   0   0      131.01      116.49     14.08 o
  18   0   0        4.67       -8.96      8.96 o
  20   0   0      140.72      124.17     16.21 o
   1   1   0     4356.36     4384.32     64.02 o
   2   1   0     2499.90     2528.78     29.64 o
   3   1   0     6536.10     6839.61     84.94 o
   4   1   0     2742.92     2891.13     49.14 o
   5   1   0      449.27      407.73      9.52 o
   6   1   0      265.88      251.24      6.81 o
   7   1   0      555.27      569.07     13.04 o
   8   1   0     1616.07     1724.87     35.35 o
   9   1   0      804.89      875.92     19.52 o
  10   1   0        8.71        4.49      2.38 o
  11   1   0        0.00        1.56      2.60 o
  12   1   0       14.26       12.54      3.03 o
  13   1   0        1.59        5.64      3.18 o
  14   1   0       12.38       13.94      3.68 o
  15   1   0       95.87       74.59      5.73 o
  16   1   0      113.89      107.62     13.66 o
  17   1   0       61.19       72.68      7.83 o
  18   1   0       18.00        9.64      6.62 o
  19   1   0        4.06        8.99      7.99 o
  20   1   0        0.61       -8.56      8.56 o
   0   2   0      126.61      101.24      4.83 o
   1   2   0      272.87      265.41      5.23 o
   2   2   0       78.96       69.06      2.41 o
   3   2   0     1422.79     1423.27     28.91 o
   4   2   0      844.21      748.41     12.43 o
   5   2   0      149.29      132.67      3.21 o
   6   2   0     1489.41     1485.56     21.12 o
   7   2   0       54.49       34.56      2.94 o
   8   2   0       28.66       26.21      3.03 o
   9   2   0     1190.27     1252.58     27.17 o
  10   2   0        1.30       -2.62      2.62 o
  11   2   0     4795.76     4857.90    103.88 o
  12   2   0      250.89      229.65      8.54 o
  13   2   0       41.05       51.99      5.72 o
  14   2   0        2.37        1.15      5.16 o
  15   2   0        5.10        1.94      4.40 o
  16   2   0        0.12        3.80      4.67 o
  17   2   0       40.13       43.60      6.07 o
  18   2   0        0.28       -1.42      7.01 o
  19   2   0        6.50       14.44      8.59 o
   1   3   0      381.35      385.61      8.96 o
   2   3   0     1536.80     1638.26     23.65 o
   3   3   0        0.86       11.20      1.37 o
   4   3   0      171.17      161.83      4.38 o
   5   3   0       88.64       96.12      3.69 o
   6   3   0       50.04       55.93      3.18 o
   7   3   0      199.56      178.21      7.37 o
   8   3   0        1.19        3.21      1.77 o
   9   3   0      422.55      430.46     11.76 o
  10   3   0       38.14       34.50      3.55 o
  11   3   0      106.00       86.82      5.43 o
  12   3   0      667.11      659.60     15.09 o
  13   3   0        3.37        5.78      3.71 o
  14   3   0        0.35       -3.70      4.05 o
  15   3   0        0.27        2.89      4.58 o
  16   3   0        9.66       15.20      5.82 o
  17   3   0       52.89       50.95      7.22 o
  18   3   0        2.55        5.97      7.19 o
   0   4   0      479.68      444.54     24.53 o
   1   4   0       73.23       65.50      4.23 o
   2   4   0        1.70        0.67      2.55 o
   3   4   0        8.73        6.77      2.61 o
   4   4   0       38.87       33.79      3.25 o
   5   4   0      110.46      101.96      5.33 o
   6   4   0      101.88       88.61      4.59 o
   7   4   0       11.14        9.63      2.73 o
   8   4   0      281.40      261.89      7.27 o
   9   4   0        3.04        5.15      2.94 o
  10   4   0      298.06      270.35     13.29 o
  11   4   0       27.62       34.77      4.35 o
  12   4   0       83.12       81.81      5.74 o
  13   4   0        5.85        3.36      4.57 o
  14   4   0        7.54        9.83      5.10 o
  15   4   0      100.06      122.69      9.49 o
  16   4   0       48.32       43.21      6.49 o
   1   5   0        0.81        0.92      3.96 o
   2   5   0       68.26       63.02      5.82 o
   3   5   0       60.68       72.63      9.55 o
   4   5   0       47.47       53.75      7.14 o
   5   5   0      127.92      104.15      7.68 o
   6   5   0      192.71      180.79     10.19 o
   7   5   0        1.32       -4.46      4.46 o
   8   5   0       40.97       40.08      7.68 o
   9   5   0       87.29       96.28      9.20 o
  10   5   0        1.98        4.05      7.24 o
  11   5   0        1.23        2.78      7.99 o
  12   5   0       15.83       20.27      8.45 o
  13   5   0      217.38      247.97     17.63 o
  14   5   0       23.02       32.86     14.51 o
   0   6   0       47.04       62.83      8.19 o
   1   6   0        1.38       -1.90      4.88 o
   2   6   0       43.75       46.12      5.58 o
   3   6   0      372.00      346.72     16.56 o
   4   6   0        0.12       -5.06      6.55 o
   5   6   0        2.41       11.80      6.04 o
   6   6   0        0.08        0.77      8.59 o
   7   6   0        8.17       20.71     11.52 o
   8   6   0        0.10        7.47      9.35 o
   9   6   0        4.42        3.43     19.41 o
 -19   0   1       13.72       -1.28     10.67 o
 -17   0   1      206.78      214.63     17.92 o
 -15   0   1     1590.10     1466.53     58.46 o
 -13   0   1      503.01      477.77     14.55 o
 -11   0   1       26.97       21.02      3.63 o
  -9   0   1      142.01      148.94      6.14 o
  -7   0   1      477.65      496.03     10.68 o
  -5   0   1       51.41       47.40      2.31 o
  -3   0   1      583.43      535.05     10.35 o
   3   0   1    13925.76    13762.84    411.02 o
   5   0   1      192.18      166.15      5.33 o
   7   0   1     5628.89     6077.98    161.47 o
   9   0   1      173.21      161.59      8.68 o
  11   0   1      110.57      123.88      6.44 o
  13   0   1      492.68      498.66     17.49 o
  15   0   1      103.83      116.01      8.41 o
  17   0   1       26.73       14.08      8.11 o
  19   0   1      348.43      351.59     25.17 o
 -20   1   1       47.45       45.88      9.80 o
 -19   1   1       14.46       12.87      7.83 o
 -18   1   1       11.49        3.73      7.09 o
 -17   1   1       52.98       50.23      7.09 o
 -16   1   1      195.32      164.73      8.92 o
 -15   1   1        3.79        2.70      3.85 o
 -14   1   1      551.15      542.83     14.80 o
 -13   1   1       91.65       90.29      7.70 o
 -12   1   1       82.78       73.78      5.41 o
 -11   1   1      199.34      205.37      9.42 o
 -10   1   1        7.35        4.68      2.32 o
  -9   1   1      215.85      237.93      7.46 o
  -8   1   1        8.11        5.37      1.99 o
  -7   1   1       14.25       10.12      1.80 o
  -6   1   1       14.18       15.32      1.80 o
  -5   1   1     1434.25     1473.70     29.89 o
  -4   1   1     2853.06     2758.78     46.85 o
  -3   1   1      388.70      359.48      4.77 o
  -2   1   1     2088.37     2136.14     33.25 o
  -1   1   1      296.56      266.65      3.47 o
   0   1   1       30.53       28.10      0.96 o
   1   1   1     5989.88     6045.28     74.21 o
   2   1   1     1755.55     1654.74     21.00 o
   3   1   1      480.14      456.66      7.42 o
   4   1   1       14.14        8.66      0.82 o
   5   1   1     1041.97     1122.75     19.89 o
   6   1   1      881.83      860.59     18.47 o
   7   1   1      118.93      144.90      6.38 o
   8   1   1      165.63      165.51      8.44 o
   9   1   1      138.78      144.60      5.66 o
  10   1   1       27.67       28.51      4.00 o
  11   1   1      207.23      203.85      7.31 o
  12   1   1       41.18       41.60      4.02 o
  13   1   1       45.76       57.45      6.40 o
  14   1   1       25.24       25.40      4.24 o
  15   1   1        6.81        5.94      3.84 o
  16   1   1       34.30       42.28      5.25 o
  17   1   1      119.73      127.17     11.61 o
  18   1   1       28.97       35.10      7.99 o
  19   1   1        0.35       11.56      7.83 o
  20   1   1        0.58       -2.72      8.96 o
 -19   2   1       17.08        5.50      8.90 o
 -18   2   1      115.74      154.96     22.81 o
 -17   2   1        4.83       13.33      5.41 o
 -16   2   1       30.46       51.00      8.30 o
 -15   2   1       31.67       28.77      4.76 o
 -14   2   1      167.42      166.10      8.98 o
 -13   2   1       78.77       73.81      7.24 o
 -12   2   1      578.17      550.75     14.60 o
 -11   2   1      412.78      390.68     11.17 o
 -10   2   1       34.91       33.64      3.74 o
  -9   2   1       34.75       35.38      3.59 o
  -8   2   1     1185.44     1191.29     25.70 o
  -7   2   1      639.52      701.50     22.92 o
  -6   2   1     1259.41     1285.01     18.44 o
  -5   2   1       12.44       15.85      1.43 o
  -4   2   1     2960.91     3152.12     43.08 o
  -3   2   1      506.89      496.76      6.81 o
  -2   2   1      172.50      163.72      3.79 o
  -1   2   1      448.88      438.89      7.78 o
   0   2   1        0.37        1.02      0.92 o
   1   2   1      400.01      372.89      6.82 o
   2   2   1      121.93      115.11      2.86 o
   3   2   1        1.27       -0.78      1.11 o
   4   2   1      834.81      841.74     19.03 o
   5   2   1     1099.70     1154.13     18.48 o
   6   2   1      278.59      293.94      7.59 o
   7   2   1      109.74      108.37      3.72 o
   8   2   1      157.34      128.78      5.66 o
   9   2   1      378.99      382.02     12.40 o
  10   2   1      156.08      150.47     12.74 o
  11   2   1      213.16      198.32      9.63 o
  12   2   1       41.17       45.73      4.10 o
  13   2   1      300.34      309.00     10.67 o
  14   2   1      257.01      240.90      9.77 o
  15   2   1        0.00        5.14      4.17 o
  16   2   1       61.59       47.36      8.85 o
  17   2   1       24.87       16.89      5.88 o
  18   2   1      108.37      160.91     10.98 o
  19   2   1       13.42        5.12      8.45 o
 -18   3   1        3.21        0.33      6.31 o
 -17   3   1        1.70       -1.73      5.73 o
 -16   3   1        4.46       -0.25      5.00 o
 -15   3   1        0.33        2.03      4.48 o
 -14   3   1       57.80       60.96      4.94 o
 -13   3   1      513.65      528.15     13.22 o
 -12   3   1       44.97       42.00      4.20 o
 -11   3   1       27.30       23.47      3.41 o
 -10   3   1     1095.27     1034.90     20.69 o
  -9   3   1       10.18        8.87      2.70 o
  -8   3   1       64.11       60.36      3.01 o
  -7   3   1      165.30      167.29      4.87 o
  -6   3   1       87.05       81.99      3.68 o
  -5   3   1      112.76      116.02      5.08 o
  -4   3   1      452.67      425.11      8.19 o
  -3   3   1      940.96      950.13     16.05 o
  -2   3   1        0.45        3.25      1.43 o
  -1   3   1        7.84        4.28      1.55 o
   0   3   1      664.54      612.88     20.83 o
   1   3   1        4.27        3.19      1.67 o
   2   3   1        4.74        8.98      1.90 o
   3   3   1       58.92       77.47      2.95 o
   4   3   1      154.92      170.66     14.60 o
   5   3   1        6.58       12.17      2.01 o
   6   3   1      498.62      460.01      9.01 o
   7   3   1        0.00       -1.18      1.86 o
   8   3   1       17.35       18.49      2.32 o
   9   3   1      940.38      968.05     16.68 o
  10   3   1     1636.28     1599.95     29.92 o
  11   3   1      277.90      269.73     10.43 o
  12   3   1     1599.96     1565.38     30.03 o
  13   3   1      138.52      119.76      6.88 o
  14   3   1       19.05       12.37      4.87 o
  15   3   1       65.18       56.59      6.06 o
  16   3   1       32.79       34.05      6.28 o
  17   3   1        0.00       -4.25      6.54 o
  18   3   1       23.41       47.94      7.91 o
 -16   4   1        1.23       12.23      6.00 o
 -15   4   1       10.05        6.72      5.75 o
 -14   4   1      234.94      235.38     15.40 o
 -13   4   1      280.10      247.10      9.83 o
 -12   4   1        0.43       -2.35      5.48 o
 -11   4   1       18.50       23.87      4.14 o
 -10   4   1       30.48       25.67      3.90 o
  -9   4   1       40.38       39.61      3.51 o
  -8   4   1       26.13       28.16      3.37 o
  -7   4   1      204.99      181.28      6.02 o
  -6   4   1       44.51       47.55      3.71 o
  -5   4   1      564.26      530.61     11.89 o
  -4   4   1        9.30        9.24      2.44 o
  -3   4   1       95.19       80.43      4.03 o
  -2   4   1       77.68       78.04      4.74 o
  -1   4   1      415.11      384.63      9.81 o
   0   4   1       80.20       76.46      4.62 o
   1   4   1        6.60        8.00      2.56 o
   2   4   1      456.97      441.52     10.71 o
   3   4   1      202.20      184.71      6.48 o
   4   4   1      308.31      298.58      8.15 o
   5   4   1      571.03      535.81     10.50 o
   6   4   1      171.52      164.88      5.53 o
   7   4   1       88.04       80.30      4.57 o
   8   4   1      231.91      240.48      7.02 o
   9   4   1      164.45      164.07      6.14 o
  10   4   1        5.25        8.87      4.31 o
  11   4   1       20.27       14.33      4.10 o
  12   4   1        0.63       -0.72      4.50 o
  13   4   1      113.55      108.28      7.01 o
  14   4   1      130.95      136.95      9.17 o
  15   4   1        2.59        2.21      5.78 o
  16   4   1       55.87       49.22     10.41 o
 -14   5   1        1.99       22.31      9.64 o
 -13   5   1       24.90       12.25      9.20 o
 -12   5   1       27.57       31.97      8.59 o
 -11   5   1       20.48       23.11      7.99 o
 -10   5   1        0.54        0.21      7.54 o
  -9   5   1        5.32       11.12      7.04 o
  -8   5   1       43.67       49.56      7.65 o
  -7   5   1       88.58       78.25      6.15 o
  -6   5   1       40.00       43.36      8.61 o
  -5   5   1       20.56       27.28      4.77 o
  -4   5   1       24.70       12.70      4.32 o
  -3   5   1       31.68       25.20      3.99 o
  -2   5   1      617.64      621.10     14.76 o
  -1   5   1      132.94      131.77      6.77 o
   0   5   1        0.52       -2.83      3.82 o
   1   5   1     1926.42     1951.36     36.31 o
   2   5   1       13.96       10.84      5.42 o
   3   5   1        9.78        5.72      3.33 o
   4   5   1        1.07        0.34      4.07 o
   5   5   1       71.85       77.15     13.76 o
   6   5   1        7.75       13.29      7.63 o
   7   5   1       67.60       63.25      7.42 o
   8   5   1      103.02       97.44      9.96 o
   9   5   1        4.33       -1.07      6.78 o
  10   5   1       43.65       66.31      8.59 o
  11   5   1        9.70        5.19      7.83 o
  12   5   1        1.60        0.47      8.13 o
  13   5   1        0.01        3.30      9.34 o
  -9   6   1       58.97       75.44     10.98 o
  -8   6   1        0.15        4.03      9.17 o
  -7   6   1       42.29       57.61     10.10 o
  -6   6   1      149.18      161.97     11.14 o
  -5   6   1        2.07        4.65      6.27 o
  -4   6   1       15.62       28.51      6.15 o
  -3   6   1      219.15      237.83     11.21 o
  -2   6   1      458.70      511.60     14.53 o
  -1   6   1        2.60        2.66      7.58 o
   0   6   1       59.46       62.00      5.88 o
   1   6   1      103.33      107.97      7.45 o
   2   6   1       13.08        1.07      4.84 o
   3   6   1        0.06       -3.51      5.45 o
   4   6   1        4.44        1.33      7.55 o
   5   6   1        7.23        0.91      5.95 o
   6   6   1        7.05        4.07      6.99 o
   7   6   1       13.79       13.38      8.43 o
   8   6   1       42.13       51.44     10.10 o
   9   6   1        7.96       -1.76     18.13 o
 -20   0   2        0.37      -11.95     11.95 o
 -18   0   2        1.44       -3.84      8.96 o
 -16   0   2      506.98      425.84     24.32 o
 -14   0   2        3.97        3.75      3.38 o
 -12   0   2      313.28      308.87     10.46 o
 -10   0   2      982.38     1002.99     20.81 o
  -8   0   2     3244.96     3655.26     70.09 o
  -6   0   2        9.94        5.71      1.38 o
  -4   0   2      899.47      903.88     15.64 o
  -2   0   2     1107.46     1089.26     20.88 o
   0   0   2      217.05      161.21     24.32 o
   2   0   2      114.92      106.69      4.91 o
   4   0   2      520.11      509.53     10.17 o
   6   0   2      131.65      127.30      6.67 o
   8   0   2     1845.68     2009.61     51.63 o
  10   0   2      619.08      613.84     41.18 o
  12   0   2      572.69      552.22     16.46 o
  14   0   2        0.24        7.47      4.22 o
  16   0   2       11.44        6.83      7.68 o
  18   0   2      362.44      407.06     25.60 o
  20   0   2       98.96      151.05     21.76 o
 -20   1   2        9.69        3.81      8.99 o
 -19   1   2       12.72       16.21      7.52 o
 -18   1   2        6.74        0.82      6.92 o
 -17   1   2        0.67       -6.01      6.01 o
 -16   1   2        6.01        4.19      4.27 o
 -15   1   2        0.00       -3.77      3.77 o
 -14   1   2       35.89       31.97      4.63 o
 -13   1   2      516.52      491.50     13.17 o
 -12   1   2        0.52       -0.55      2.62 o
 -11   1   2      150.98      165.78      6.47 o
 -10   1   2       65.76       57.21      4.17 o
  -9   1   2      309.63      302.01      8.45 o
  -8   1   2      547.51      568.64     13.36 o
  -7   1   2      176.28      168.20      5.50 o
  -6   1   2      481.87      451.13     10.66 o
  -5   1   2      300.81      305.48      7.54 o
  -4   1   2      459.33      420.70      7.38 o
  -3   1   2      588.26      538.72      6.17 o
  -2   1   2     2298.97     2379.14     26.74 o
  -1   1   2     7849.43     8209.14     89.31 o
   0   1   2     2626.71     2543.90     27.59 o
   1   1   2     4440.46     4704.52     51.37 o
   2   1   2        2.07        2.23      0.64 o
   3   1   2     1686.03     1625.62     27.34 o
   4   1   2       46.64       39.85      1.80 o
   5   1   2     1297.44     1305.28     22.14 o
   6   1   2      621.96      575.45      8.54 o
   7   1   2      279.04      325.17      6.03 o
   8   1   2        3.89        3.96      1.48 o
   9   1   2      128.38      142.81      6.61 o
  10   1   2       17.29       17.32      2.76 o
  11   1   2       45.31       40.98      3.68 o
  12   1   2       15.65       14.49      3.10 o
  13   1   2        0.46        2.66      3.40 o
  14   1   2      868.30      822.04     20.39 o
  15   1   2      355.93      392.29     12.64 o
  16   1   2       90.04       85.42      6.18 o
  17   1   2       10.96       19.36      6.83 o
  18   1   2       16.13       10.18      8.75 o
  19   1   2       27.30       41.59      8.43 o
  20   1   2       99.98      110.52     21.12 o
 -19   2   2       72.93       99.59     14.29 o
 -18   2   2        0.01       -6.02      8.32 o
 -17   2   2       56.39       43.73      6.01 o
 -16   2   2       19.09       16.02      6.59 o
 -15   2   2       35.60       39.75      4.91 o
 -14   2   2        7.66        6.96      3.93 o
 -13   2   2       51.19       44.06      4.43 o
 -12   2   2       33.43       34.98      4.02 o
 -11   2   2      513.52      468.75     12.72 o
 -10   2   2       93.35       89.43      5.74 o
  -9   2   2       30.82       27.65      3.45 o
  -8   2   2      244.90      252.75      8.03 o
  -7   2   2       37.43       57.10      3.50 o
  -6   2   2       98.65      113.71      2.98 o
  -5   2   2     1434.36     1478.93     21.02 o
  -4   2   2     2451.33     2766.60     50.49 o
  -3   2   2       95.25      103.81      2.69 o
  -2   2   2      405.03      421.30      7.66 o
  -1   2   2     1929.85     2020.16     30.83 o
   0   2   2        0.38       -0.60      1.03 o
   1   2   2      973.43      916.14     14.84 o
   2   2   2      152.47      156.44      5.80 o
   3   2   2      487.50      531.45     11.46 o
   4   2   2      200.44      197.97      4.96 o
   5   2   2      818.01      873.79     17.92 o
   6   2   2       26.85       18.53      1.83 o
   7   2   2      160.86      138.99      4.39 o
   8   2   2       70.57       84.48      3.45 o
   9   2   2      189.37      204.72      7.55 o
  10   2   2        0.23        0.91      5.75 o
  11   2   2      695.90      655.31     20.90 o
  12   2   2      731.84      746.80     23.61 o
  13   2   2       74.82       79.53      5.82 o
  14   2   2        7.97        5.93      4.31 o
  15   2   2       37.05       37.23      5.16 o
  16   2   2      138.66      133.19      9.87 o
  17   2   2       44.34       49.63      6.05 o
  18   2   2        1.73       -2.58      6.47 o
  19   2   2       42.00       68.57     10.38 o
 -18   3   2        0.07       -6.06      6.06 o
 -17   3   2       35.00       27.92      6.01 o
 -16   3   2        0.62       -3.23      4.92 o
 -15   3   2      148.01      126.96      7.59 o
 -14   3   2       83.18       79.54      6.64 o
 -13   3   2       12.59        8.98      3.62 o
 -12   3   2      393.60      405.10     10.86 o
 -11   3   2       51.22       53.08      4.85 o
 -10   3   2      169.97      156.60      6.32 o
  -9   3   2       83.39       78.76      4.68 o
  -8   3   2       59.05       55.54      2.87 o
  -7   3   2       59.46       64.69      3.58 o
  -6   3   2       63.41       75.32      3.47 o
  -5   3   2      385.60      396.94      7.85 o
  -4   3   2        2.18        4.45      1.81 o
  -3   3   2     1347.37     1437.45     23.19 o
  -2   3   2        4.55        9.70      1.84 o
  -1   3   2      239.41      243.77      5.77 o
   0   3   2        0.15        2.16      1.86 o
   1   3   2       29.62       35.92      2.81 o
   2   3   2       31.63       31.60      2.76 o
   3   3   2      698.39      776.03     13.47 o
   4   3   2      226.12      253.81     11.02 o
   5   3   2      150.53      166.90      7.15 o
   6   3   2       16.24       13.48      2.05 o
   7   3   2      106.16      104.04      4.12 o
   8   3   2      350.36      334.20      7.46 o
   9   3   2      670.53      726.65     14.29 o
  10   3   2      887.41      868.61     17.91 o
  11   3   2       90.54       84.16      5.23 o
  12   3   2      446.00      429.21     11.35 o
  13   3   2       38.27       33.66      5.54 o
  14   3   2        4.28        4.86      8.11 o
  15   3   2        3.01        3.51      5.31 o
  16   3   2        2.30       -2.01      5.83 o
  17   3   2       22.51       24.90      6.87 o
  18   3   2       11.46       15.88      7.48 o
 -16   4   2        3.03        6.92      6.02 o
 -15   4   2       34.51       45.19      5.97 o
 -14   4   2        0.00       -5.16      5.16 o
 -13   4   2      320.33      330.81     11.89 o
 -12   4   2       59.31       58.53      5.02 o
 -11   4   2        0.15        3.01      3.75 o
 -10   4   2       16.36       24.15      3.85 o
  -9   4   2        0.09        2.18      3.58 o
  -8   4   2        0.86       -1.48      2.66 o
  -7   4   2      223.29      221.21      7.51 o
  -6   4   2       29.70       34.52      3.54 o
  -5   4   2      100.65       95.77      5.20 o
  -4   4   2      144.77      143.15      5.20 o
  -3   4   2       32.98       41.32      3.03 o
  -2   4   2      523.91      493.03     10.00 o
  -1   4   2       18.67       16.83      2.87 o
   0   4   2      259.73      244.38      7.36 o
   1   4   2      228.54      204.07     10.47 o
   2   4   2      201.80      200.25      6.82 o
   3   4   2       52.14       56.22      3.82 o
   4   4   2        0.38       -3.03      3.03 o
   5   4   2      386.28      368.14      8.23 o
   6   4   2      914.52      888.88     15.95 o
   7   4   2      214.94      203.40      6.44 o
   8   4   2      127.36      136.52      5.77 o
   9   4   2       78.99       73.17      4.44 o
  10   4   2        0.57       -2.75      4.56 o
  11   4   2       23.34       21.47      4.20 o
  12   4   2        0.00        0.75      4.42 o
  13   4   2       83.13       90.75      7.17 o
  14   4   2       53.43       55.39      5.90 o
  15   4   2       26.11       30.26      7.19 o
  16   4   2       91.94      120.11      8.43 o
 -13   5   2       11.50        9.39     13.23 o
 -12   5   2        8.43       20.25      8.43 o
 -11   5   2        2.45       12.12      7.99 o
 -10   5   2        5.77        6.23      7.69 o
  -9   5   2        2.40       -5.33      8.32 o
  -8   5   2      115.57      111.54      9.94 o
  -7   5   2       12.22        8.88      5.15 o
  -6   5   2      241.13      210.71     12.19 o
  -5   5   2        0.03        1.81      6.81 o
  -4   5   2      319.50      339.56     16.63 o
  -3   5   2       75.47       65.85      6.10 o
  -2   5   2        0.07       -3.74      4.00 o
  -1   5   2      261.65      259.67      8.87 o
   0   5   2       36.88       35.53      4.19 o
   1   5   2      270.76      273.47      9.12 o
   2   5   2        3.97        1.07      3.61 o
   3   5   2      173.43      165.61      7.44 o
   4   5   2      360.89      352.43     12.17 o
   5   5   2       55.87       53.16      5.74 o
   6   5   2      124.36      117.79     12.27 o
   7   5   2        0.12        4.97      8.28 o
   8   5   2      123.83      107.87     10.98 o
   9   5   2        0.10       -2.73      6.92 o
  10   5   2       53.92       75.03     13.01 o
  11   5   2       20.80       13.20      7.83 o
  12   5   2        0.61       -1.90      8.96 o
  13   5   2        1.87       17.63      9.11 o
  -9   6   2        9.35        9.11      8.90 o
  -8   6   2        2.95       20.80      9.17 o
  -7   6   2       52.80       48.32      9.64 o
  -6   6   2        0.06       16.68      6.61 o
  -5   6   2        1.30       -1.31     12.38 o
  -4   6   2        0.16       14.61      5.95 o
  -3   6   2       15.45        9.16      4.93 o
  -2   6   2      209.10      216.94     10.38 o
  -1   6   2        0.82        4.19      5.00 o
   0   6   2        8.72        1.79      5.06 o
   1   6   2       32.74       40.96      5.56 o
   2   6   2      173.27      176.43     11.82 o
   3   6   2       58.64       54.70      6.94 o
   4   6   2       23.86       26.08      8.36 o
   5   6   2        5.19        5.63      6.18 o
   6   6   2       29.24       31.16      6.79 o
   7   6   2       12.68        1.50     12.59 o
   8   6   2        1.45       -7.70      8.87 o
   9   6   2       29.93       32.46     10.88 o
 -19   0   3        7.81       22.61     10.67 o
 -17   0   3        4.00       -0.43      8.11 o
 -15   0   3      100.74       84.06     10.67 o
 -13   0   3      132.43      126.70      6.55 o
 -11   0   3      229.43      223.68     13.44 o
  -9   0   3      729.56      781.54     16.59 o
  -7   0   3      859.28      932.26     18.98 o
  -5   0   3      276.73      311.01      7.09 o
  -3   0   3     5419.37     5891.52     97.38 o
  -1   0   3     6738.91     6777.63    112.00 o
   1   0   3     4051.01     3887.25     73.75 o
   3   0   3      910.91      871.40     18.03 o
   5   0   3      235.98      226.54      5.52 o
   7   0   3     1907.22     2127.95     78.30 o
   9   0   3      112.64      161.29     11.09 o
  11   0   3      470.79      459.31     14.22 o
  13   0   3      149.75      136.34     11.95 o
  15   0   3      732.29      591.84     19.02 o
  17   0   3      273.92      271.80     20.48 o
  19   0   3        1.89       12.37     11.95 o
 -20   1   3        1.78       -4.63      8.73 o
 -19   1   3        4.46      -10.67     11.95 o
 -18   1   3       12.41       15.79      7.09 o
 -17   1   3        1.73       -5.53      8.53 o
 -16   1   3      133.00      142.58      8.43 o
 -15   1   3       20.58       20.33      4.24 o
 -14   1   3        1.61       -0.17      3.36 o
 -13   1   3       24.37       19.71      3.61 o
 -12   1   3      195.93      180.72      7.04 o
 -11   1   3       12.66       14.61      2.87 o
 -10   1   3      317.31      365.20     10.16 o
  -9   1   3       64.87       56.95      4.10 o
  -8   1   3      188.53      202.91      6.56 o
  -7   1   3       99.64      119.06      4.73 o
  -6   1   3       66.12       74.52      4.13 o
  -5   1   3        3.73        3.43      0.78 o
  -4   1   3       66.73       65.73      1.69 o
  -3   1   3       15.64       19.00      0.95 o
  -2   1   3     1491.14     1415.14     15.11 o
  -1   1   3    18001.89    18389.87    181.99 o
   0   1   3      608.19      589.90      6.38 o
   1   1   3     1308.05     1221.64     15.73 o
   2   1   3      140.29      150.69      5.15 o
   3   1   3     1854.75     1894.07     36.13 o
   4   1   3      820.15      826.71     14.53 o
   5   1   3     1025.05     1115.60     19.21 o
   6   1   3     1287.57     1461.46     24.96 o
   7   1   3       81.60       77.90      2.27 o
   8   1   3        0.02        0.20      1.28 o
   9   1   3      189.67      195.76      4.62 o
  10   1   3      563.28      548.86      9.78 o
  11   1   3       17.68       20.57      2.13 o
  12   1   3        7.65       12.42      2.51 o
  13   1   3        7.88        1.95      3.30 o
  14   1   3      594.85      541.63     15.00 o
  15   1   3        1.25        0.44      3.99 o
  16   1   3        0.06       -3.83      4.67 o
  17   1   3      129.50      142.82     11.76 o
  18   1   3       98.97      121.47     25.39 o
  19   1   3       19.01       16.45      8.43 o
  20   1   3       19.95       26.60      9.80 o
 -19   2   3       17.05       18.09      9.34 o
 -18   2   3      155.56      132.67     12.10 o
 -17   2   3       35.87       12.76      5.63 o
 -16   2   3       75.29       57.47      7.54 o
 -15   2   3        0.27       -4.25      4.25 o
 -14   2   3       39.20       35.32      4.57 o
 -13   2   3       24.18       27.39      3.95 o
 -12   2   3     1052.16     1006.14     23.29 o
 -11   2   3      196.72      191.51      7.63 o
 -10   2   3       45.92       41.94      3.93 o
  -9   2   3      304.36      303.56     13.03 o
  -8   2   3       73.33       83.17      4.19 o
  -7   2   3       38.78       43.20      2.17 o
  -6   2   3      403.69      409.01      6.24 o
  -5   2   3      476.49      445.69      7.28 o
  -4   2   3       22.10       23.88      1.35 o
  -3   2   3      101.93       90.01      2.61 o
  -2   2   3       33.04       32.97      2.06 o
  -1   2   3      173.42      165.91      4.04 o
   0   2   3        9.17       14.10      1.45 o
   1   2   3        3.09        2.42      1.32 o
   2   2   3       75.72       81.08      3.26 o
   3   2   3       24.43       21.41      1.73 o
   4   2   3     1996.25     2269.20     61.75 o
   5   2   3      142.64      155.36      4.49 o
   6   2   3     1016.24     1087.14     22.51 o
   7   2   3      118.32      120.87      3.93 o
   8   2   3      318.97      298.80      7.14 o
   9   2   3       15.34       15.74      1.54 o
  10   2   3      277.89      310.19      9.60 o
  11   2   3       10.14       12.58      3.26 o
  12   2   3      137.48      127.11      9.97 o
  13   2   3      111.89      113.66     10.90 o
  14   2   3       75.67       82.51      6.24 o
  15   2   3       78.41       79.99     10.10 o
  16   2   3        1.26        3.39      5.06 o
  17   2   3        1.20       -0.58      5.73 o
  18   2   3       70.30       86.01     10.10 o
  19   2   3        7.66        1.77     14.29 o
 -18   3   3        0.44        9.26      6.59 o
 -17   3   3        0.15        2.15      5.48 o
 -16   3   3       11.80        2.59      5.00 o
 -15   3   3       70.11       81.35      5.75 o
 -14   3   3       15.08       22.28      4.32 o
 -13   3   3        2.56        0.00      3.68 o
 -12   3   3      558.04      554.65     20.02 o
 -11   3   3      680.53      660.85     14.71 o
 -10   3   3       20.03       17.82      3.66 o
  -9   3   3        6.66        7.69      2.95 o
  -8   3   3      116.49      106.16      3.49 o
  -7   3   3       12.74       11.40      2.11 o
  -6   3   3       10.51        9.63      2.05 o
  -5   3   3      516.82      513.36     15.60 o
  -4   3   3       63.10       68.84      3.60 o
  -3   3   3      147.65      156.99      4.68 o
  -2   3   3       14.11       19.00      2.15 o
  -1   3   3      159.02      169.85      4.90 o
   0   3   3        1.35        1.57      2.03 o
   1   3   3      134.11      140.61      5.11 o
   2   3   3      639.06      619.52     15.70 o
   3   3   3       38.53       59.68      4.39 o
   4   3   3      390.70      481.41     10.35 o
   5   3   3       79.93       84.11      4.00 o
   6   3   3        0.56        3.39      2.06 o
   7   3   3       23.39       20.48      2.51 o
   8   3   3       42.62       43.75      2.88 o
   9   3   3       93.60       94.99      4.25 o
  10   3   3     1271.69     1271.20     21.46 o
  11   3   3        2.56       -0.94      3.07 o
  12   3   3        9.87        7.66      3.53 o
  13   3   3       60.26       53.61      5.63 o
  14   3   3       10.59        9.12      9.09 o
  15   3   3        1.07        8.78     10.20 o
  16   3   3        1.45       15.32      6.08 o
  17   3   3       36.13       61.57      9.50 o
  18   3   3       17.19       22.52      7.43 o
 -16   4   3        0.88        0.34      6.78 o
 -15   4   3      184.56      222.33     11.88 o
 -14   4   3        6.71       13.07      5.85 o
 -13   4   3       33.65       36.98      7.53 o
 -12   4   3       14.95       14.94      4.32 o
 -11   4   3        2.57       10.46      4.01 o
 -10   4   3       10.78       15.21      3.84 o
  -9   4   3       66.76       67.81      5.37 o
  -8   4   3       98.31       84.30      5.45 o
  -7   4   3      770.37      746.69     15.88 o
  -6   4   3       52.68       63.95      4.45 o
  -5   4   3      126.23      119.42      5.79 o
  -4   4   3       57.03       65.48      4.00 o
  -3   4   3      320.37      336.43      7.99 o
  -2   4   3       13.41       12.58      3.14 o
  -1   4   3       63.72       61.51      4.18 o
   0   4   3       13.12       13.22      4.25 o
   1   4   3     1738.92     1617.22     46.07 o
   2   4   3      415.23      387.14      9.80 o
   3   4   3       73.13       70.60      5.32 o
   4   4   3       97.37      105.72      6.12 o
   5   4   3        0.98        6.44      3.43 o
   6   4   3       10.13       10.82      2.98 o
   7   4   3       97.80      116.08      5.33 o
   8   4   3       84.54       88.99      5.11 o
   9   4   3       41.00       43.46      3.73 o
  10   4   3      144.87      154.34     11.82 o
  11   4   3       72.50       71.46      5.27 o
  12   4   3       18.00        9.01      4.47 o
  13   4   3       18.01       18.13      5.36 o
  14   4   3       19.64       22.73      6.47 o
  15   4   3      205.90      228.38     13.37 o
  16   4   3        1.34        2.96      6.44 o
 -13   5   3       53.91       68.40      8.10 o
 -12   5   3       24.91       46.21      6.84 o
 -11   5   3       23.64       23.36      6.27 o
 -10   5   3        1.98        8.61      5.31 o
  -9   5   3        1.08        4.97      5.21 o
  -8   5   3       45.47       49.69     12.21 o
  -7   5   3      439.58      372.24     12.13 o
  -6   5   3       34.11       32.89      4.34 o
  -5   5   3      143.73      133.90      6.84 o
  -4   5   3       10.08       17.67      3.86 o
  -3   5   3        4.73        5.11      3.62 o
  -2   5   3       18.96       21.87      3.99 o
  -1   5   3      399.77      407.52     11.36 o
   0   5   3       62.04       59.69      5.73 o
   1   5   3       20.12       23.44      6.77 o
   2   5   3      681.05      707.59     16.20 o
   3   5   3      156.42      147.34     11.90 o
   4   5   3       65.32       64.84      5.88 o
   5   5   3      234.84      228.34     10.27 o
   6   5   3       15.16       10.01      4.52 o
   7   5   3       52.44       39.75      5.39 o
   8   5   3       69.52       58.01      5.89 o
   9   5   3      110.38      105.41     16.43 o
  10   5   3        4.86        2.28      7.65 o
  11   5   3       13.82       16.64     11.73 o
  12   5   3       21.32       11.42      9.17 o
  13   5   3       14.39       20.94      9.80 o
  -9   6   3       66.75      108.94     11.91 o
  -8   6   3        0.76        4.12      9.04 o
  -7   6   3        0.17        8.32      8.75 o
  -6   6   3        6.77       13.26      9.35 o
  -5   6   3        0.06       -6.08      6.08 o
  -4   6   3       69.72       78.46      7.42 o
  -3   6   3      143.14      136.66      8.82 o
  -2   6   3        1.41       -1.47      4.99 o
  -1   6   3       14.45        8.84      5.04 o
   0   6   3        8.49        7.74      5.08 o
   1   6   3        3.01        7.34      5.11 o
   2   6   3       45.03       50.25      6.74 o
   3   6   3        1.11       -0.18      5.95 o
   4   6   3       10.05       29.30      6.62 o
   5   6   3       64.22       61.11      8.37 o
   6   6   3       35.90       32.96      6.90 o
   7   6   3        3.77       10.16      9.04 o
   8   6   3       23.33       21.01      9.64 o
   9   6   3      147.35      161.86     27.73 o
 -20   0   4       41.36       50.78     13.65 o
 -18   0   4       24.88        5.97      9.81 o
 -16   0   4        5.66        8.11      8.53 o
 -14   0   4      204.42      218.76      8.84 o
 -12   0   4     1833.17     1892.33     46.96 o
 -10   0   4      114.97      116.07      5.60 o
  -8   0   4        8.82       13.47      2.01 o
  -6   0   4      309.70      319.65      7.64 o
  -4   0   4     1047.64     1062.57     21.13 o
  -2   0   4      168.89      179.10      4.49 o
   0   0   4    23533.52    23798.11    393.00 o
   2   0   4        9.18        4.69      1.71 o
   4   0   4       49.11       50.93      2.85 o
   6   0   4       21.02       18.35      3.41 o
   8   0   4      105.95      105.95      5.64 o
  10   0   4       69.87       64.86      5.58 o
  12   0   4      180.31      148.42      8.08 o
  14   0   4      904.71      760.19     22.61 o
  16   0   4       11.29        2.99      7.68 o
  18   0   4       47.43       48.64     11.09 o
  20   0   4      273.81      309.35     26.88 o
 -20   1   4       29.55       32.74      9.80 o
 -19   1   4       23.57       14.73     11.95 o
 -18   1   4       49.11       39.76      8.15 o
 -17   1   4        1.54        2.72      6.83 o
 -16   1   4      283.52      252.54     10.36 o
 -15   1   4      134.38      121.87      7.83 o
 -14   1   4      303.08      286.67     13.79 o
 -13   1   4       82.60       75.99      5.62 o
 -12   1   4      538.25      521.28     13.74 o
 -11   1   4       58.83       50.51      6.40 o
 -10   1   4      264.56      275.27      9.44 o
  -9   1   4      854.32      906.10     20.24 o
  -8   1   4      182.69      191.32      5.09 o
  -7   1   4      115.55      139.26      2.94 o
  -6   1   4      390.95      424.37      6.58 o
  -5   1   4     1380.43     1411.75     19.54 o
  -4   1   4      231.30      235.60      3.59 o
  -3   1   4       39.41       32.30      1.28 o
  -2   1   4     7424.95     7625.27     75.42 o
  -1   1   4     3653.27     3732.25     37.22 o
   0   1   4      283.72      284.19      4.01 o
   1   1   4      618.79      637.62      9.49 o
   2   1   4      423.53      424.93     11.31 o
   3   1   4        3.62        4.49      1.13 o
   4   1   4      519.49      502.26     13.39 o
   5   1   4      495.23      486.69     10.62 o
   6   1   4      623.97      650.89     12.10 o
   7   1   4       41.33       50.93      2.77 o
   8   1   4       65.60       76.89      3.68 o
   9   1   4      387.07      408.00     17.16 o
  10   1   4      459.74      428.93      9.50 o
  11   1   4      677.99      687.88     16.88 o
  12   1   4       16.70       17.34      2.83 o
  13   1   4       92.35       73.81      4.72 o
  14   1   4        0.32        0.90      3.68 o
  15   1   4        0.06        3.01      4.10 o
  16   1   4        9.37       17.58      5.01 o
  17   1   4       29.27       25.40      5.90 o
  18   1   4       22.31       21.34      7.99 o
  19   1   4        0.15        7.82      7.99 o
  20   1   4       23.06       50.48     10.08 o
 -19   2   4        0.99       -8.73      8.73 o
 -18   2   4        0.06       -7.99      7.99 o
 -17   2   4        2.77       -1.16      6.16 o
 -16   2   4       37.60       37.61      5.70 o
 -15   2   4       76.55       62.81      5.93 o
 -14   2   4       10.33        6.69      6.00 o
 -13   2   4      106.72      101.64      8.07 o
 -12   2   4      135.63      126.17     10.43 o
 -11   2   4      609.11      609.42     15.49 o
 -10   2   4      405.11      400.97     11.33 o
  -9   2   4        6.17       12.60      2.56 o
  -8   2   4       25.60       29.79      2.30 o
  -7   2   4       10.41       15.65      1.60 o
  -6   2   4      123.14      129.11      3.84 o
  -5   2   4        8.77       15.18      1.70 o
  -4   2   4      651.14      762.96     11.62 o
  -3   2   4        0.39       -0.79      0.97 o
  -2   2   4       82.76       81.09      2.82 o
  -1   2   4     1668.35     1728.79     26.82 o
   0   2   4      177.12      177.05      4.23 o
   1   2   4       44.09       40.62      2.47 o
   2   2   4      627.86      669.29     12.57 o
   3   2   4      746.74      763.93     14.23 o
   4   2   4      106.18      114.50      4.43 o
   5   2   4      193.74      206.72      5.40 o
   6   2   4        2.06        0.12      1.69 o
   7   2   4      131.72      151.00      5.26 o
   8   2   4       13.97       14.79      2.68 o
   9   2   4      401.59      387.64      8.90 o
  10   2   4       11.17       14.45      1.83 o
  11   2   4     2569.21     2583.55     53.58 o
  12   2   4      367.20      373.46     11.74 o
  13   2   4        0.24       -3.09      5.81 o
  14   2   4       71.19       70.56      5.81 o
  15   2   4        0.66        2.56      4.93 o
  16   2   4        1.17       -1.08      5.33 o
  17   2   4       10.20       23.52      6.07 o
  18   2   4        6.15       11.51      6.57 o
  19   2   4        8.75       16.83      9.17 o
 -18   3   4       17.09       16.51      6.42 o
 -17   3   4       52.72       46.70      6.17 o
 -16   3   4        0.28        5.40      5.11 o
 -15   3   4        2.26        8.18      4.50 o
 -14   3   4       28.19       33.48      4.62 o
 -13   3   4     1007.00      995.81     20.90 o
 -12   3   4       24.78       15.98      4.69 o
 -11   3   4      718.55      664.29     14.82 o
 -10   3   4       15.63       14.05      3.94 o
  -9   3   4        0.63        1.26      2.20 o
  -8   3   4       29.66       34.70      2.76 o
  -7   3   4       47.14       53.16      4.84 o
  -6   3   4       42.17       42.32      2.71 o
  -5   3   4      675.54      663.08     21.89 o
  -4   3   4       74.36       74.34      3.69 o
  -3   3   4      277.20      295.24      9.64 o
  -2   3   4      301.89      324.51      7.17 o
  -1   3   4      461.52      479.43      9.39 o
   0   3   4      181.38      149.37      5.37 o
   1   3   4      140.04      145.28      5.26 o
   2   3   4      867.43      887.68     20.75 o
   3   3   4      180.00      179.41      6.28 o
   4   3   4       55.88       53.33      3.25 o
   5   3   4        6.24        8.56      2.15 o
   6   3   4        3.40        3.75      2.16 o
   7   3   4       60.60       52.86      3.53 o
   8   3   4       22.58       17.58      2.68 o
   9   3   4      444.85      449.05      9.45 o
  10   3   4        8.94        6.33      2.99 o
  11   3   4      136.27      134.80      7.02 o
  12   3   4      286.86      258.25      8.95 o
  13   3   4       80.34       68.39      6.87 o
  14   3   4       21.07       10.77      5.14 o
  15   3   4      128.92      109.48      8.09 o
  16   3   4        0.77       10.34      6.66 o
  17   3   4       35.49       27.81      7.51 o
  18   3   4        1.37        2.15      7.51 o
 -16   4   4       73.09       92.18      9.05 o
 -15   4   4       66.07       68.25      7.70 o
 -14   4   4      298.67      294.81     12.95 o
 -13   4   4        0.95        9.13      5.48 o
 -12   4   4       14.67       23.87      4.46 o
 -11   4   4       17.85       13.18      4.07 o
 -10   4   4        0.93       -0.67      3.69 o
  -9   4   4        0.21        2.54      3.50 o
  -8   4   4      135.01      130.36      6.33 o
  -7   4   4       73.12       58.38      4.26 o
  -6   4   4      176.24      162.27      6.66 o
  -5   4   4       71.44       64.02      4.25 o
  -4   4   4       24.38       25.12      2.77 o
  -3   4   4        0.27        4.52      2.47 o
  -2   4   4       20.78       19.49      2.63 o
  -1   4   4        6.55        5.01      2.76 o
   0   4   4      975.14      913.75     21.86 o
   1   4   4      125.20      139.77      6.52 o
   2   4   4       56.81       56.50      4.93 o
   3   4   4       33.40       39.45      4.24 o
   4   4   4       59.20       57.28      5.01 o
   5   4   4      214.48      205.87      8.21 o
   6   4   4        5.65        5.57      2.93 o
   7   4   4      153.54      136.16      6.33 o
   8   4   4      276.89      256.66      7.40 o
   9   4   4       31.93       28.42      3.58 o
  10   4   4       65.32       68.67      5.11 o
  11   4   4        0.21       -1.74      4.15 o
  12   4   4        1.78       -2.00      4.61 o
  13   4   4        7.11        1.91      6.90 o
  14   4   4        4.20        0.92      5.56 o
  15   4   4      238.85      284.44     16.63 o
  16   4   4        0.06        7.10      6.80 o
 -13   5   4       32.63       37.38      9.31 o
 -12   5   4       10.27       16.29      6.58 o
 -11   5   4       27.38       29.02      6.40 o
 -10   5   4       23.80       24.44      5.95 o
  -9   5   4      117.55      122.86      8.93 o
  -8   5   4        6.44        0.90      7.13 o
  -7   5   4        5.97       15.90      4.68 o
  -6   5   4       20.13       24.13      7.39 o
  -5   5   4        0.16        2.34      3.99 o
  -4   5   4       78.54       73.58      4.82 o
  -3   5   4       16.14       12.63      3.49 o
  -2   5   4      434.02      425.37     11.72 o
  -1   5   4       26.07       29.01      4.10 o
   0   5   4      545.96      523.15     13.28 o
   1   5   4       17.23       17.95      3.99 o
   2   5   4        6.89        5.10      4.06 o
   3   5   4        0.08        0.51      8.83 o
   4   5   4        6.36        4.38      4.54 o
   5   5   4      202.63      195.02      9.76 o
   6   5   4      328.40      321.61     11.99 o
   7   5   4       30.24       30.54      5.14 o
   8   5   4        7.90       11.47      5.15 o
   9   5   4       51.04       43.18      8.59 o
  10   5   4        7.56       -3.97      7.69 o
  11   5   4        1.72       -3.65      8.29 o
  12   5   4        1.47       -1.07      9.60 o
  13   5   4       43.49       54.11     10.85 o
  -9   6   4        6.65        1.71     13.65 o
  -8   6   4        0.10       -8.81      8.90 o
  -7   6   4        0.63       -0.51      8.73 o
  -6   6   4       58.34       75.29     10.26 o
  -5   6   4       64.38       54.45      7.08 o
  -4   6   4        1.64       -6.04      6.04 o
  -3   6   4      294.95      293.29     11.30 o
  -2   6   4       68.78       68.97      6.35 o
  -1   6   4       14.16       12.21      5.40 o
   0   6   4        2.06       -1.51      5.11 o
   1   6   4        8.59       20.30      5.29 o
   2   6   4       17.32       11.29      7.49 o
   3   6   4       58.06       55.51      8.44 o
   4   6   4      108.50      136.38     12.07 o
   5   6   4       61.20       79.56      8.03 o
   6   6   4        2.10       -1.29      6.70 o
   7   6   4       15.99       16.78      9.47 o
   8   6   4        1.11       -9.29      9.29 o
 -19   0   5        1.51       -3.41     11.52 o
 -17   0   5       23.21        6.83     10.24 o
 -15   0   5       99.98      111.37     13.65 o
 -13   0   5       59.13       58.38      5.21 o
 -11   0   5      449.78      490.46     14.55 o
  -9   0   5     1254.83     1297.48     32.86 o
  -7   0   5      210.42      213.27      7.28 o
  -5   0   5      173.60      169.50      6.05 o
  -3   0   5     5757.17     6074.66    142.25 o
  -1   0   5    40636.27    40705.55   1950.61 o
   1   0   5     3402.63     3741.65    121.61 o
   3   0   5      229.14      222.90      6.78 o
   5   0   5      744.07      811.99     29.01 o
   7   0   5     5547.10     6568.04    212.92 o
   9   0   5       36.28       36.60      3.84 o
  11   0   5       14.45       17.77      3.92 o
  13   0   5       37.02       32.27      4.97 o
  15   0   5       50.91       49.69      6.31 o
  17   0   5        0.58       -0.43      8.11 o
  19   0   5       48.56       46.08     11.52 o
 -20   1   5       59.50       62.24     10.55 o
 -19   1   5       24.35       12.93      8.59 o
 -18   1   5       19.58       22.83      9.60 o
 -17   1   5       40.00       33.35      7.52 o
 -16   1   5       32.21       29.96      5.08 o
 -15   1   5       27.21       33.26      5.84 o
 -14   1   5       27.98       26.76      4.25 o
 -13   1   5       85.74       79.87      5.79 o
 -12   1   5       42.98       46.05      4.62 o
 -11   1   5      354.40      357.95     10.38 o
 -10   1   5       20.18       21.06      2.99 o
  -9   1   5      993.29     1055.04     15.32 o
  -8   1   5       10.17       12.07      1.32 o
  -7   1   5      326.59      336.53      5.75 o
  -6   1   5       19.93       18.47      1.28 o
  -5   1   5       12.95       17.87      1.15 o
  -4   1   5      907.32      931.02     11.59 o
  -3   1   5      158.95      128.74      2.43 o
  -2   1   5     5430.97     5666.27     62.69 o
  -1   1   5       32.70       31.07      1.19 o
   0   1   5       61.83       63.81      1.93 o
   1   1   5     1464.92     1433.70     20.19 o
   2   1   5     2324.02     2553.07     59.74 o
   3   1   5       24.61       33.91      5.33 o
   4   1   5       36.81       39.19      3.07 o
   5   1   5       25.35       22.97      2.99 o
   6   1   5        6.78        3.13      2.15 o
   7   1   5      359.12      385.97      9.48 o
   8   1   5      280.76      298.85      7.75 o
   9   1   5       29.99       23.88      2.42 o
  10   1   5      139.49      150.66      5.42 o
  11   1   5      728.01      708.84     14.72 o
  12   1   5        0.99       -0.84      2.71 o
  13   1   5       82.17       72.50      4.78 o
  14   1   5        1.47       -0.01      6.64 o
  15   1   5       95.18      100.44      7.16 o
  16   1   5       24.47       26.59      4.93 o
  17   1   5       26.55       44.55      5.99 o
  18   1   5       29.21       40.98      9.39 o
  19   1   5        8.22       -3.56      8.59 o
 -19   2   5        1.19        6.57     10.24 o
 -18   2   5       33.80       50.35      9.35 o
 -17   2   5        0.00       -2.47      5.46 o
 -16   2   5        6.23        7.53      5.15 o
 -15   2   5        7.11        0.29      5.26 o
 -14   2   5       29.40       35.00      4.93 o
 -13   2   5      227.77      218.23     14.74 o
 -12   2   5     1335.22     1337.07     29.77 o
 -11   2   5        1.17       -0.15      3.25 o
 -10   2   5      337.24      356.45     10.33 o
  -9   2   5       22.87       18.86      1.88 o
  -8   2   5        1.31        0.43      1.55 o
  -7   2   5       19.22       13.57      1.89 o
  -6   2   5        0.35       -0.08      1.57 o
  -5   2   5      151.39      153.48      4.15 o
  -4   2   5     2581.92     2787.41     38.85 o
  -3   2   5     2057.79     2180.75     28.30 o
  -2   2   5      120.69      104.70      3.12 o
  -1   2   5       48.43       40.24      2.30 o
   0   2   5      623.40      634.33     10.91 o
   1   2   5      323.16      310.66      6.05 o
   2   2   5      491.41      495.12      9.96 o
   3   2   5      646.66      661.43     12.69 o
   4   2   5        7.73       10.83      1.84 o
   5   2   5       19.42       27.00      2.64 o
   6   2   5      443.22      501.69     12.00 o
   7   2   5       71.32       74.52      5.77 o
   8   2   5      484.41      491.62     16.38 o
   9   2   5       28.67       33.04      4.68 o
  10   2   5     1260.99     1271.91     20.77 o
  11   2   5      303.79      308.53      9.55 o
  12   2   5        4.21        0.85      3.08 o
  13   2   5      665.03      672.87     17.97 o
  14   2   5       87.67       88.88     12.24 o
  15   2   5       27.66       30.93      5.39 o
  16   2   5      133.29      169.37     10.25 o
  17   2   5       30.34       26.59      6.71 o
  18   2   5      125.54      190.47     12.61 o
  19   2   5       29.65       36.10     10.02 o
 -18   3   5        5.41        7.78      6.93 o
 -17   3   5        0.64        8.41      5.61 o
 -16   3   5       10.78        4.84      6.53 o
 -15   3   5       75.19       74.76      6.12 o
 -14   3   5        5.00        8.25      4.30 o
 -13   3   5      174.02      194.85     10.22 o
 -12   3   5      213.95      223.58      7.95 o
 -11   3   5        2.63       10.71      3.36 o
 -10   3   5      131.25      116.79      6.73 o
  -9   3   5      147.52      128.40      5.55 o
  -8   3   5       44.83       36.08      2.84 o
  -7   3   5       12.49       14.75      2.36 o
  -6   3   5       25.23       32.54      2.55 o
  -5   3   5       14.15       18.27      2.58 o
  -4   3   5       14.49       22.34      2.30 o
  -3   3   5       59.85       70.23      3.58 o
  -2   3   5      763.99      789.13     13.89 o
  -1   3   5       66.53       72.21      3.81 o
   0   3   5     1647.81     1588.49     25.56 o
   1   3   5       11.78       10.55      2.27 o
   2   3   5      238.65      234.78      7.78 o
   3   3   5       11.34        7.15      2.29 o
   4   3   5       17.01       11.82      2.25 o
   5   3   5       17.85       13.05      2.33 o
   6   3   5        3.69        4.16      2.31 o
   7   3   5        5.31        9.07      2.53 o
   8   3   5       95.06       95.93      5.54 o
   9   3   5      588.85      585.20     18.54 o
  10   3   5      493.99      490.27     10.32 o
  11   3   5       92.78       97.04      5.91 o
  12   3   5      108.88      107.27      7.61 o
  13   3   5       15.69       23.09      5.20 o
  14   3   5       14.10        7.87      6.08 o
  15   3   5        9.84        3.51      7.62 o
  16   3   5        7.27       11.01      6.53 o
  17   3   5       18.62       23.04     14.08 o
 -16   4   5        1.11       -7.92      7.92 o
 -15   4   5       91.50      101.67      8.43 o
 -14   4   5      177.84      204.55     11.51 o
 -13   4   5        8.99        6.16      5.52 o
 -12   4   5       11.00        2.51      5.15 o
 -11   4   5       17.18       18.06      4.85 o
 -10   4   5        1.38       -3.19      4.10 o
  -9   4   5       38.36       36.19      4.91 o
  -8   4   5      188.13      171.56      7.11 o
  -7   4   5       51.11       52.07      4.12 o
  -6   4   5       52.30       51.73      4.03 o
  -5   4   5       20.17       19.21      3.52 o
  -4   4   5        7.10        7.67      2.63 o
  -3   4   5       46.29       45.14      3.32 o
  -2   4   5       62.36       65.03      3.83 o
  -1   4   5      170.53      158.62      5.68 o
   0   4   5      164.53      150.76      6.18 o
   1   4   5      103.81      108.84      5.47 o
   2   4   5      629.64      669.11     16.89 o
   3   4   5      200.53      193.83      8.18 o
   4   4   5        2.73       -0.02      4.62 o
   5   4   5      326.80      309.99      8.31 o
   6   4   5       96.02       98.90      5.68 o
   7   4   5      117.25      117.18      6.03 o
   8   4   5      275.64      285.49      8.80 o
   9   4   5      937.24      978.53     20.96 o
  10   4   5       52.65       44.26      4.59 o
  11   4   5       65.86       74.73      5.63 o
  12   4   5        0.09        1.92      7.70 o
  13   4   5       11.83       -1.09      5.10 o
  14   4   5       14.50        1.01      5.75 o
  15   4   5       19.95       24.06      6.48 o
 -13   5   5       15.73       27.29      7.51 o
 -12   5   5        0.46       15.97      8.59 o
 -11   5   5       46.40       48.35      7.08 o
 -10   5   5        0.41        9.99      5.95 o
  -9   5   5        0.02       -3.69      8.31 o
  -8   5   5       67.48       58.82      6.40 o
  -7   5   5       18.01       19.80      4.26 o
  -6   5   5       41.41       33.68      4.56 o
  -5   5   5        3.33        8.80      4.01 o
  -4   5   5        4.17        8.41      3.57 o
  -3   5   5       50.89       47.61      4.03 o
  -2   5   5       16.22       11.97      4.09 o
  -1   5   5       66.80       64.13      5.11 o
   0   5   5        0.00        3.27      3.93 o
   1   5   5      510.24      479.09     12.74 o
   2   5   5        0.49        1.00      4.27 o
   3   5   5        8.80        7.97      4.43 o
   4   5   5        0.20        2.13      4.58 o
   5   5   5       92.21       86.52      6.88 o
   6   5   5        0.27       -0.84      4.94 o
   7   5   5       88.00       92.21      7.58 o
   8   5   5        0.34       -5.38      5.38 o
   9   5   5      117.37      121.87     11.76 o
  10   5   5        0.09       -7.84      7.84 o
  11   5   5        0.85        1.07      9.05 o
  12   5   5        7.40        4.27      9.20 o
  -8   6   5        2.04       11.14      8.43 o
  -7   6   5        0.36        0.00     20.05 o
  -6   6   5        3.72       15.31      9.17 o
  -5   6   5        6.04       -1.90      6.54 o
  -4   6   5      198.46      205.32     11.80 o
  -3   6   5       47.78       49.93      6.25 o
  -2   6   5      178.35      168.54     10.06 o
  -1   6   5      118.95      135.53      9.05 o
   0   6   5        3.05        6.24      7.94 o
   1   6   5       39.22       43.38      6.98 o
   2   6   5       17.15        6.34      6.37 o
   3   6   5       24.56       33.92      9.40 o
   4   6   5        5.72        8.67      6.97 o
   5   6   5       81.23       71.64      7.86 o
   6   6   5       18.39       10.69      6.72 o
   7   6   5        1.86       10.27     11.31 o
   8   6   5       60.82       71.46     12.15 o
 -20   0   6        6.83        5.12     13.65 o
 -18   0   6      174.69      133.98     18.77 o
 -16   0   6      580.12      499.65     27.73 o
 -14   0   6      291.87      282.09     17.71 o
 -12   0   6       22.48       26.86      3.68 o
 -10   0   6       80.61       88.65      5.29 o
  -8   0   6      576.42      610.94     16.89 o
  -6   0   6      195.69      191.84      6.86 o
  -4   0   6      444.89      430.76     14.51 o
  -2   0   6     3131.95     3040.83     72.46 o
   0   0   6     8256.62     8520.17    199.21 o
   2   0   6      193.95      186.04      8.53 o
   4   0   6        6.43        1.24      1.64 o
   6   0   6      363.65      394.26     16.21 o
   8   0   6      985.24     1030.46     37.12 o
  10   0   6     1710.10     1669.28     42.86 o
  12   0   6        3.63        4.47      4.37 o
  14   0   6      169.53      155.83     11.31 o
  16   0   6       50.96       41.82      8.53 o
  18   0   6       20.45       25.17     10.24 o
 -20   1   6       73.05       78.80     20.91 o
 -19   1   6        5.61        3.44      8.43 o
 -18   1   6       15.17       12.71      7.89 o
 -17   1   6      199.32      156.60     18.35 o
 -16   1   6        3.31       -0.26      4.34 o
 -15   1   6      120.61      101.74      7.59 o
 -14   1   6       26.26       26.55      4.32 o
 -13   1   6      790.90      778.12     19.05 o
 -12   1   6      156.81      167.67      7.44 o
 -11   1   6        3.09        3.58      1.99 o
 -10   1   6      503.04      526.44      9.49 o
  -9   1   6      101.46       98.21      3.10 o
  -8   1   6        4.22        3.59      1.50 o
  -7   1   6      284.29      275.45      6.38 o
  -6   1   6      278.90      301.46      5.40 o
  -5   1   6      136.88      120.82      3.14 o
  -4   1   6      378.75      384.44      5.83 o
  -3   1   6      152.17      158.78      3.05 o
  -2   1   6      266.08      268.91      3.77 o
  -1   1   6      351.10      349.32      4.96 o
   0   1   6       34.83       36.88      2.03 o
   1   1   6      197.69      192.47      4.08 o
   2   1   6        9.88       11.01      1.94 o
   3   1   6      791.18      816.32     20.65 o
   4   1   6      291.18      276.72     10.24 o
   5   1   6      361.68      390.06     11.29 o
   6   1   6     1024.20     1078.17     53.12 o
   7   1   6       60.39       68.54      4.26 o
   8   1   6      160.38      178.74      5.24 o
   9   1   6      135.07      136.30      6.74 o
  10   1   6      617.17      615.34     15.05 o
  11   1   6       32.36       33.30      3.17 o
  12   1   6        3.31        2.20      2.77 o
  13   1   6        4.90        3.01      3.07 o
  14   1   6      189.46      146.12     17.55 o
  15   1   6       24.33       21.79      8.15 o
  16   1   6       24.05       30.68      5.58 o
  17   1   6       10.65       22.05      5.67 o
  18   1   6        0.17        8.69      7.52 o
  19   1   6       34.30       43.07      9.80 o
 -19   2   6       81.55       92.12     11.76 o
 -18   2   6        4.98        9.57     10.03 o
 -17   2   6      298.22      307.93     15.43 o
 -16   2   6        5.68       -1.08      5.20 o
 -15   2   6       35.62       40.64      5.96 o
 -14   2   6       11.98       11.15      4.42 o
 -13   2   6        9.21       16.68      4.94 o
 -12   2   6      471.05      464.75     11.91 o
 -11   2   6      487.61      486.77     11.39 o
 -10   2   6       49.95       49.05      4.99 o
  -9   2   6      291.59      277.45      5.72 o
  -8   2   6       13.24       13.85      2.03 o
  -7   2   6      309.54      318.78      6.97 o
  -6   2   6       13.45       12.31      1.90 o
  -5   2   6      405.73      420.89      8.07 o
  -4   2   6       52.25       45.08      2.66 o
  -3   2   6       74.70       64.35      2.36 o
  -2   2   6     1225.91     1267.99     17.09 o
  -1   2   6     1132.87     1127.76     16.59 o
   0   2   6        7.92        6.79      1.30 o
   1   2   6        0.01       -0.60      1.47 o
   2   2   6       80.60       74.20      3.89 o
   3   2   6     1635.17     1787.53     35.71 o
   4   2   6       33.27       29.01      2.69 o
   5   2   6      394.47      459.00     11.36 o
   6   2   6       85.65       88.96      7.90 o
   7   2   6       65.63       59.52      4.17 o
   8   2   6        0.51        3.12      2.43 o
   9   2   6      223.18      238.69      7.76 o
  10   2   6      294.23      304.78      7.61 o
  11   2   6       41.99       32.02      3.28 o
  12   2   6        1.78       -2.04      3.40 o
  13   2   6        8.43        6.31      4.85 o
  14   2   6        4.34        6.09      4.63 o
  15   2   6        4.91        5.34      5.25 o
  16   2   6       25.36       17.92      5.91 o
  17   2   6       44.85       51.59      7.21 o
  18   2   6        0.20       12.38     11.46 o
 -18   3   6        4.69        3.13      6.67 o
 -17   3   6       13.96       13.36      7.02 o
 -16   3   6        1.39        5.64      5.24 o
 -15   3   6       55.28       71.51      5.91 o
 -14   3   6      137.77      126.72      7.72 o
 -13   3   6       86.67       75.72      5.32 o
 -12   3   6       41.36       45.94      4.35 o
 -11   3   6      121.45       97.96      5.73 o
 -10   3   6        2.06        6.92      3.23 o
  -9   3   6       53.93       37.23      3.16 o
  -8   3   6       72.59       63.88      3.77 o
  -7   3   6       28.64       26.91      2.82 o
  -6   3   6      128.90      129.73      5.89 o
  -5   3   6       79.08       71.49      3.74 o
  -4   3   6      432.94      437.00      9.12 o
  -3   3   6      293.46      332.90      7.48 o
  -2   3   6      629.05      618.10     11.64 o
  -1   3   6      342.55      313.71      7.21 o
   0   3   6      261.35      270.88      6.60 o
   1   3   6        0.48        1.23      2.12 o
   2   3   6       18.04       21.60      3.11 o
   3   3   6       91.03      128.83      5.61 o
   4   3   6       28.87       20.44      2.51 o
   5   3   6       12.53       11.94      2.38 o
   6   3   6        5.59       11.65      2.58 o
   7   3   6       34.77       21.92      2.89 o
   8   3   6        3.68        1.00      2.77 o
   9   3   6      182.12      179.26      6.34 o
  10   3   6       89.76      100.09      4.85 o
  11   3   6      476.87      481.22     12.62 o
  12   3   6       15.94       13.04      4.68 o
  13   3   6        6.14        8.62      4.91 o
  14   3   6        9.96       29.86      5.64 o
  15   3   6       15.21        4.25     10.25 o
  16   3   6       22.27       28.75      9.01 o
  17   3   6      109.79      143.35     10.19 o
 -16   4   6       14.09       10.90      7.38 o
 -15   4   6      106.89      114.24      9.07 o
 -14   4   6      161.14      160.61     11.19 o
 -13   4   6      117.59      115.12      8.69 o
 -12   4   6       96.73       97.64      7.52 o
 -11   4   6        9.14       10.40      4.89 o
 -10   4   6      109.23      108.64      8.35 o
  -9   4   6        1.04        2.56      4.83 o
  -8   4   6      527.49      471.74     14.29 o
  -7   4   6        6.84       11.22      3.36 o
  -6   4   6     1152.52     1143.72     22.49 o
  -5   4   6       66.39       63.96      4.43 o
  -4   4   6       46.71       47.53      3.41 o
  -3   4   6       25.85       28.79      3.05 o
  -2   4   6        2.31        4.96      2.51 o
  -1   4   6      390.57      369.93      8.81 o
   0   4   6      303.24      301.38      8.74 o
   1   4   6       13.29       12.04      3.04 o
   2   4   6      223.50      199.61      8.59 o
   3   4   6        8.68        4.28      3.51 o
   4   4   6      186.29      194.25      8.34 o
   5   4   6       40.17       37.11      4.43 o
   6   4   6       95.42       87.87      5.32 o
   7   4   6       61.31       75.32      5.67 o
   8   4   6      176.99      172.24      9.24 o
   9   4   6      204.55      187.39     15.46 o
  10   4   6       43.88       47.18      5.00 o
  11   4   6        5.03        7.75      4.46 o
  12   4   6       13.64        5.75      4.87 o
  13   4   6        0.46        7.38      5.17 o
  14   4   6       44.08       42.69      8.74 o
  15   4   6        1.38       -6.28      6.28 o
 -13   5   6       46.62       65.21      8.43 o
 -12   5   6        0.01       -6.77      6.77 o
 -11   5   6       11.64       11.99      6.43 o
 -10   5   6        1.62       -5.95      5.95 o
  -9   5   6        0.28       -2.14      5.45 o
  -8   5   6      126.50      138.15     11.95 o
  -7   5   6       32.97       23.96      4.71 o
  -6   5   6       32.33       31.26      4.50 o
  -5   5   6       26.94       22.71      4.15 o
  -4   5   6       37.70       31.35      4.41 o
  -3   5   6      119.25      141.93      6.69 o
  -2   5   6        0.01        2.05      4.05 o
  -1   5   6        5.54        3.11      4.16 o
   0   5   6      821.24      835.08     23.59 o
   1   5   6       55.03       49.05      4.87 o
   2   5   6        2.38        6.37      4.51 o
   3   5   6       28.03       14.07      5.83 o
   4   5   6       28.36       25.94      5.16 o
   5   5   6       19.47       16.84      6.69 o
   6   5   6       27.08       22.03      5.31 o
   7   5   6        0.23        8.83      5.56 o
   8   5   6      154.47      146.28     10.04 o
   9   5   6        6.35       20.16      8.26 o
  10   5   6        9.17        7.99     11.09 o
  11   5   6       28.17       26.54      9.50 o
  12   5   6       22.89       16.57     11.31 o
  -8   6   6       38.40        4.27     15.36 o
  -7   6   6       15.66       28.06      9.50 o
  -6   6   6        3.69       -3.27      8.59 o
  -5   6   6        0.94        6.46      8.63 o
  -4   6   6       27.04       30.32      6.86 o
  -3   6   6      125.82      164.83      9.51 o
  -2   6   6       15.00       14.51      5.76 o
  -1   6   6       24.92       28.06      5.84 o
   0   6   6        2.68        7.00      5.30 o
   1   6   6        1.20       -0.18      6.20 o
   2   6   6       11.06        9.54      6.34 o
   3   6   6       69.56       55.66     15.23 o
   4   6   6        1.73        6.60      6.65 o
   5   6   6       34.24       32.25      8.19 o
   6   6   6       33.92       62.33      7.91 o
   7   6   6        0.49        3.31      9.60 o
 -19   0   7       10.54       11.09     11.52 o
 -17   0   7      168.61      128.43     16.64 o
 -15   0   7      578.63      547.87     28.59 o
 -13   0   7       14.41       18.77      3.94 o
 -11   0   7       55.80       59.62      5.22 o
  -9   0   7      402.23      414.82     12.81 o
  -7   0   7      119.99      145.82      6.36 o
  -5   0   7      805.79      757.22     19.98 o
  -3   0   7     2484.99     2540.11     61.17 o
  -1   0   7      818.72      759.86     19.85 o
   1   0   7      959.77     1038.14     36.27 o
   3   0   7      797.37      783.37     19.91 o
   5   0   7      338.85      308.48      9.50 o
   7   0   7       63.35       87.04      7.25 o
   9   0   7      427.07      439.06     19.20 o
  11   0   7      247.89      265.59     11.29 o
  13   0   7       84.47       94.45      8.90 o
  15   0   7        6.40        7.86      5.71 o
  17   0   7        0.47        1.28      8.53 o
  19   0   7        2.15        0.85     11.95 o
 -19   1   7        0.81       -6.61      8.43 o
 -18   1   7        5.55        2.20      7.83 o
 -17   1   7       12.34       10.33      7.17 o
 -16   1   7        0.01       -4.17      4.17 o
 -15   1   7        7.52        2.34      4.17 o
 -14   1   7      518.68      530.71     14.55 o
 -13   1   7        0.39       -3.49      3.49 o
 -12   1   7      212.58      213.32      5.49 o
 -11   1   7       64.59       60.50      3.36 o
 -10   1   7      124.34      123.85      4.05 o
  -9   1   7       73.96       72.24      3.29 o
  -8   1   7       25.03       16.99      1.96 o
  -7   1   7       58.94       56.40      2.52 o
  -6   1   7      108.07      116.89      3.19 o
  -5   1   7      484.42      528.53      8.45 o
  -4   1   7      992.97      948.46     12.78 o
  -3   1   7     1358.77     1424.39     18.59 o
  -2   1   7      323.07      305.40      4.22 o
  -1   1   7      942.93      925.44     12.51 o
   0   1   7      401.43      417.10      7.60 o
   1   1   7      713.14      751.98     13.94 o
   2   1   7      423.81      395.70     11.45 o
   3   1   7       44.85       44.74      3.38 o
   4   1   7      273.39      255.51      8.56 o
   5   1   7      136.40      172.85      6.92 o
   6   1   7      863.94      964.88     24.72 o
   7   1   7       12.86       14.12      2.19 o
   8   1   7       62.23       56.38      3.62 o
   9   1   7       50.11       58.31      8.72 o
  10   1   7      581.25      556.49     16.95 o
  11   1   7       95.37       91.47      5.24 o
  12   1   7      107.38      109.92      5.85 o
  13   1   7      462.48      413.02     14.48 o
  14   1   7       16.01       13.36      3.71 o
  15   1   7       50.62       52.22      8.41 o
  16   1   7        0.21       -1.38      5.41 o
  17   1   7        8.52       11.63      6.41 o
  18   1   7        0.06        0.26      7.52 o
  19   1   7       36.87       66.10     11.09 o
 -19   2   7       20.30       10.86     14.93 o
 -18   2   7        3.50       11.07      8.43 o
 -17   2   7        0.00        3.71      5.65 o
 -16   2   7        1.63        5.44      7.27 o
 -15   2   7        5.66       -2.99      4.81 o
 -14   2   7      338.16      319.13      9.89 o
 -13   2   7       76.70       84.51      5.23 o
 -12   2   7      877.13      865.90     18.00 o
 -11   2   7       98.83      102.57      5.52 o
 -10   2   7      106.89      110.56      4.66 o
  -9   2   7       39.55       46.77      3.99 o
  -8   2   7       81.18       81.33      3.81 o
  -7   2   7       32.09       34.97      2.50 o
  -6   2   7      596.65      608.28     12.28 o
  -5   2   7      730.79      790.48     13.60 o
  -4   2   7      938.87      905.96     15.21 o
  -3   2   7      776.98      819.26     12.61 o
  -2   2   7       47.96       52.16      2.35 o
  -1   2   7      123.21      130.67      3.20 o
   0   2   7       40.90       46.31      2.66 o
   1   2   7       10.93       14.16      2.35 o
   2   2   7       25.66       24.90      2.60 o
   3   2   7       16.57       17.10      2.44 o
   4   2   7      249.88      266.29      7.75 o
   5   2   7      155.60      154.13      6.97 o
   6   2   7        7.96       10.52      2.43 o
   7   2   7       77.23       82.96      5.01 o
   8   2   7      151.08      157.29      6.52 o
   9   2   7       35.08       31.73      3.45 o
  10   2   7        9.19        8.19      2.58 o
  11   2   7      197.39      172.71      5.76 o
  12   2   7      128.14      120.34      6.18 o
  13   2   7       10.80        6.91      4.51 o
  14   2   7      129.55      134.59      8.59 o
  15   2   7        0.17        4.70      5.24 o
  16   2   7       36.30       32.42      6.32 o
  17   2   7        7.92        8.68      6.76 o
  18   2   7       56.86       66.34      8.19 o
 -17   3   7       22.28       27.80      6.32 o
 -16   3   7      127.39      123.02      8.38 o
 -15   3   7       13.24       18.31      4.95 o
 -14   3   7       61.16       70.57      5.49 o
 -13   3   7        1.98        3.08      4.00 o
 -12   3   7       10.13       14.95      3.78 o
 -11   3   7       12.95        8.50      3.57 o
 -10   3   7        1.29        0.73      2.80 o
  -9   3   7        9.44        9.07      2.82 o
  -8   3   7        0.37        1.95      2.46 o
  -7   3   7       12.04       10.56      2.46 o
  -6   3   7       94.58       98.52      4.30 o
  -5   3   7        4.42        2.66      2.09 o
  -4   3   7      434.92      430.23      9.04 o
  -3   3   7      149.97      141.17      4.92 o
  -2   3   7       20.96       20.44      2.47 o
  -1   3   7      153.62      136.05      4.73 o
   0   3   7        5.72        5.47      2.13 o
   1   3   7        1.27       -0.58      2.37 o
   2   3   7      477.49      498.70     13.75 o
   3   3   7        0.89       -0.53      2.02 o
   4   3   7       44.81       59.97      3.80 o
   5   3   7       99.90       96.18      6.22 o
   6   3   7        2.92        1.60      3.70 o
   7   3   7       38.55       36.75      3.32 o
   8   3   7      163.38      144.57      5.96 o
   9   3   7       16.53       19.60      4.43 o
  10   3   7      260.51      265.75      9.18 o
  11   3   7        0.60       -0.64      3.35 o
  12   3   7       92.30       89.19      7.14 o
  13   3   7        0.43       -4.03      5.14 o
  14   3   7       58.44       60.45      7.15 o
  15   3   7        1.16        5.47      6.20 o
  16   3   7       59.97       54.11      7.68 o
  17   3   7       19.87       33.16     10.29 o
 -15   4   7       44.41       50.03      7.61 o
 -14   4   7      134.99      150.60     11.36 o
 -13   4   7       13.27       10.27      5.97 o
 -12   4   7        1.26        1.86      5.23 o
 -11   4   7        0.21        4.90      4.95 o
 -10   4   7        4.05        8.26      7.61 o
  -9   4   7        2.34       -1.87      4.32 o
  -8   4   7      334.70      307.56      9.45 o
  -7   4   7        0.37       -1.19      3.39 o
  -6   4   7        2.19       11.38      3.42 o
  -5   4   7      129.92      133.30      6.50 o
  -4   4   7        3.38        0.17      2.69 o
  -3   4   7      459.05      451.24     10.07 o
  -2   4   7       75.32       78.89      4.41 o
  -1   4   7      655.52      647.28     12.86 o
   0   4   7      224.07      215.57      7.46 o
   1   4   7      285.17      278.94      9.76 o
   2   4   7      111.55      100.63      6.64 o
   3   4   7       11.38        6.80      3.57 o
   4   4   7       32.08       34.83      4.32 o
   5   4   7      497.87      488.06     14.01 o
   6   4   7       42.91       39.86      3.89 o
   7   4   7      183.26      206.08     11.57 o
   8   4   7      151.16      166.55      7.26 o
   9   4   7        4.82        4.99      4.29 o
  10   4   7       79.93       86.12      7.37 o
  11   4   7        4.01       -6.04      6.04 o
  12   4   7        9.65       14.11      8.68 o
  13   4   7       62.75       62.03      6.38 o
  14   4   7        0.22       -1.37      6.00 o
  15   4   7      117.79      124.43      8.81 o
 -12   5   7       50.10       71.88      8.29 o
 -11   5   7        0.37       -2.16      8.54 o
 -10   5   7       18.15       31.54      6.55 o
  -9   5   7      113.49      151.50     10.82 o
  -8   5   7        8.66        4.07      5.63 o
  -7   5   7      273.88      250.94     12.07 o
  -6   5   7       31.65       21.27      4.67 o
  -5   5   7       98.67      109.50      6.53 o
  -4   5   7       21.93       30.07      4.06 o
  -3   5   7       13.69       22.20      4.23 o
  -2   5   7       31.06       35.52      4.80 o
  -1   5   7       88.04      100.02      7.02 o
   0   5   7       18.41       19.91      4.23 o
   1   5   7       31.39       43.48      6.43 o
   2   5   7        2.79        6.66      4.91 o
   3   5   7       37.48       31.56      5.26 o
   4   5   7       10.06        4.54      4.88 o
   5   5   7        6.39        4.25      4.95 o
   6   5   7       12.54        8.08      5.19 o
   7   5   7      164.26      148.11      9.64 o
   8   5   7      168.99      171.95     10.59 o
   9   5   7       39.26       29.67      7.29 o
  10   5   7        2.98       19.75     10.13 o
  11   5   7        3.49       -9.50      9.50 o
  12   5   7        2.18        4.87     10.41 o
  -7   6   7       10.21       11.99      9.47 o
  -6   6   7       25.25       40.50     24.53 o
  -5   6   7        0.11        5.26      6.76 o
  -4   6   7       15.54       18.41      7.27 o
  -3   6   7       54.11       35.21      6.29 o
  -2   6   7        4.16        3.78      8.68 o
  -1   6   7        6.17        8.54      5.59 o
   0   6   7        3.41        3.03      6.56 o
   1   6   7        0.99       -3.76      6.62 o
   2   6   7        1.57       -3.05      6.40 o
   3   6   7       32.94       37.95      8.81 o
   4   6   7       18.68       22.46      7.08 o
   5   6   7        4.27       14.26     10.52 o
   6   6   7       32.40       37.83      7.65 o
 -18   0   8        4.00       -0.85     10.67 o
 -16   0   8      201.58      180.92     17.07 o
 -14   0   8      420.35      415.30     14.12 o
 -12   0   8       25.24       21.44      3.94 o
 -10   0   8       13.51       13.52      3.23 o
  -8   0   8        0.00        8.53      3.84 o
  -6   0   8       53.45       71.68      4.81 o
  -4   0   8      154.89      177.94      6.86 o
  -2   0   8      868.58      940.61     24.52 o
   0   0   8     1085.07     1082.51     27.71 o
   2   0   8      871.79      852.95     30.72 o
   4   0   8       26.64       17.21      2.55 o
   6   0   8       70.87       66.56      7.25 o
   8   0   8      414.09      378.05     17.07 o
  10   0   8     1152.47     1196.44     43.95 o
  12   0   8      214.66      178.53     19.41 o
  14   0   8      183.54      184.33     16.21 o
  16   0   8       13.54       21.76      9.81 o
  18   0   8        9.98       10.67     11.09 o
 -19   1   8        1.23       -9.81      9.81 o
 -18   1   8       37.83       28.16      8.75 o
 -17   1   8       23.75       19.01     14.72 o
 -16   1   8        0.75       -5.31      5.31 o
 -15   1   8       12.74       11.56      4.13 o
 -14   1   8       96.56      103.72      7.13 o
 -13   1   8      123.41      130.80      6.90 o
 -12   1   8       72.26       72.73      3.93 o
 -11   1   8       65.64       63.11      3.46 o
 -10   1   8        3.10       -1.35      1.98 o
  -9   1   8        1.05        2.40      1.83 o
  -8   1   8       14.08       21.21      2.26 o
  -7   1   8      278.46      282.39      5.52 o
  -6   1   8       40.73       32.94      2.21 o
  -5   1   8      323.91      371.78      6.48 o
  -4   1   8       25.60       28.54      1.58 o
  -3   1   8      332.04      334.28      5.93 o
  -2   1   8     4604.69     4902.78     61.37 o
  -1   1   8      399.03      389.71      6.06 o
   0   1   8      227.65      200.88      4.14 o
   1   1   8      428.88      456.54      9.28 o
   2   1   8     2093.79     2213.22     52.80 o
   3   1   8      150.48      177.31      6.92 o
   4   1   8       34.94       29.97      2.97 o
   5   1   8      401.73      462.46     13.71 o
   6   1   8      379.16      389.65     18.56 o
   7   1   8       96.38      101.67      4.98 o
   8   1   8       52.88       54.00      3.89 o
   9   1   8      481.68      494.05     12.07 o
  10   1   8      157.22      156.96      6.93 o
  11   1   8      320.30      309.64     22.61 o
  12   1   8      129.48      120.92      6.45 o
  13   1   8      191.97      181.84      7.70 o
  14   1   8        1.22       -1.08      3.83 o
  15   1   8       27.49       35.78      5.72 o
  16   1   8       29.74       23.14      8.63 o
  17   1   8       60.11       86.91      9.05 o
  18   1   8        0.36       -1.49      7.84 o
 -18   2   8      106.40      115.29      9.17 o
 -17   2   8        0.50        3.10      5.36 o
 -16   2   8        6.43       10.40      4.74 o
 -15   2   8       27.44       33.40      8.04 o
 -14   2   8        0.98        7.11      3.90 o
 -13   2   8      310.66      292.38      9.08 o
 -12   2   8       40.13       41.76      4.14 o
 -11   2   8       12.41       12.24      3.60 o
 -10   2   8      170.93      182.16      5.61 o
  -9   2   8      144.87      129.32      4.77 o
  -8   2   8       78.33       84.00      3.97 o
  -7   2   8      121.28      112.17      4.31 o
  -6   2   8       63.25       58.61      3.27 o
  -5   2   8      221.60      222.70      8.12 o
  -4   2   8       59.81       55.23      3.08 o
  -3   2   8     1003.90      955.55     14.52 o
  -2   2   8      136.39      127.59      3.58 o
  -1   2   8      823.73      757.81     13.07 o
   0   2   8        8.00       10.27      1.94 o
   1   2   8       25.88       18.79      2.62 o
   2   2   8       73.51       82.45      4.45 o
   3   2   8      435.53      461.08     11.47 o
   4   2   8        2.47        2.37      2.32 o
   5   2   8      627.02      675.99     19.11 o
   6   2   8      141.10      161.15      7.47 o
   7   2   8        4.46        7.16      2.74 o
   8   2   8        3.30        5.17      2.87 o
   9   2   8       17.73       15.54      3.32 o
  10   2   8       17.07       16.13      2.94 o
  11   2   8      387.73      380.69      9.59 o
  12   2   8      143.63      132.67      6.79 o
  13   2   8        0.08       -1.21      4.52 o
  14   2   8        5.78       -3.84      6.74 o
  15   2   8        0.00       -0.61      7.80 o
  16   2   8        2.58        2.83      6.20 o
  17   2   8       10.43        8.41      6.79 o
  18   2   8       29.35       26.90      8.00 o
 -17   3   8        5.81        5.56      6.59 o
 -16   3   8       19.93       14.57      5.62 o
 -15   3   8        1.75        0.57      5.10 o
 -14   3   8       36.88       27.17      4.85 o
 -13   3   8      495.72      470.55     12.74 o
 -12   3   8       11.26        6.27      3.81 o
 -11   3   8      102.35      116.64      8.17 o
 -10   3   8       43.10       36.63      3.45 o
  -9   3   8      382.90      348.02      8.38 o
  -8   3   8       16.97       27.71      2.93 o
  -7   3   8       11.64       10.50      2.44 o
  -6   3   8       17.25       16.22      2.52 o
  -5   3   8      106.38      117.82      4.74 o
  -4   3   8        0.02        0.68      1.98 o
  -3   3   8        6.52        7.61      2.24 o
  -2   3   8       34.57       36.39      2.77 o
  -1   3   8      335.38      318.31      8.21 o
   0   3   8      131.70      119.89      6.14 o
   1   3   8      515.68      538.73     13.70 o
   2   3   8       55.30       63.67      4.22 o
   3   3   8       48.32       58.13      3.76 o
   4   3   8        0.39       -1.03      2.20 o
   5   3   8        6.98        9.49      2.42 o
   6   3   8       47.32       38.58      3.24 o
   7   3   8       42.32       41.85      3.52 o
   8   3   8      233.77      230.16     12.56 o
   9   3   8      801.59      770.35     16.23 o
  10   3   8      152.87      171.12     11.09 o
  11   3   8       38.87       34.88      4.00 o
  12   3   8       42.82       47.78      7.24 o
  13   3   8        0.32        0.17      5.59 o
  14   3   8        1.00       -4.83      6.04 o
  15   3   8       55.95       62.40      7.86 o
  16   3   8       43.43       43.92      7.92 o
 -15   4   8       11.21       22.66     11.78 o
 -14   4   8      144.92      140.33     10.85 o
 -13   4   8       43.63       51.00      7.89 o
 -12   4   8        9.13       14.76      5.68 o
 -11   4   8       20.09       22.46      5.58 o
 -10   4   8       37.94       45.09      5.83 o
  -9   4   8       30.71       28.88      4.84 o
  -8   4   8      177.88      172.20      7.92 o
  -7   4   8       30.85       34.48      4.16 o
  -6   4   8       30.75       20.73      3.80 o
  -5   4   8       26.97       20.64      3.67 o
  -4   4   8       79.43       86.08      5.15 o
  -3   4   8        0.48       -0.43      2.99 o
  -2   4   8      106.27      108.74      5.29 o
  -1   4   8        6.28        4.44      2.71 o
   0   4   8     1331.37     1306.76     25.07 o
   1   4   8      334.31      331.31     10.99 o
   2   4   8       33.22       26.21      4.07 o
   3   4   8        9.30       12.58      3.74 o
   4   4   8       38.78       44.21      4.63 o
   5   4   8       39.84       48.49      8.61 o
   6   4   8      263.72      265.45     10.16 o
   7   4   8        7.52        3.26      3.44 o
   8   4   8       19.47       17.75      4.00 o
   9   4   8       30.72       39.44      4.37 o
  10   4   8       77.70       74.60      6.65 o
  11   4   8       12.18        6.13      4.85 o
  12   4   8       30.37       30.37      5.64 o
  13   4   8        1.43        9.62      5.95 o
  14   4   8      174.26      215.75     11.89 o
 -12   5   8        2.21       -3.03     10.77 o
 -11   5   8        5.49       10.13      6.78 o
 -10   5   8       14.09       11.20      6.71 o
  -9   5   8       37.34       33.81      6.37 o
  -8   5   8       46.74       47.18      7.50 o
  -7   5   8       68.35       70.70      5.94 o
  -6   5   8       30.91       34.76      5.00 o
  -5   5   8       57.63       55.44      5.30 o
  -4   5   8       85.07       90.81      5.62 o
  -3   5   8       44.02       56.02      4.67 o
  -2   5   8      261.61      283.93      9.97 o
  -1   5   8      110.60      106.53      6.67 o
   0   5   8      130.99      119.04      8.41 o
   1   5   8       40.39       32.17      5.88 o
   2   5   8       55.25       45.90      5.98 o
   3   5   8       68.18       71.02      6.79 o
   4   5   8      236.22      237.19     15.60 o
   5   5   8       25.65       23.68      5.71 o
   6   5   8      110.19      107.51      8.23 o
   7   5   8        1.09        9.09      5.43 o
   8   5   8      317.76      338.88     13.48 o
   9   5   8       41.88       64.43     10.02 o
  10   5   8       44.56       55.39      8.54 o
  11   5   8       44.44       55.86      9.16 o
  -6   6   8       10.43        9.40     10.24 o
  -5   6   8       30.20       35.45      7.89 o
  -4   6   8       11.79        8.71      9.29 o
  -3   6   8       16.97       38.29      6.43 o
  -2   6   8       95.45      103.88      7.55 o
  -1   6   8       10.79        5.40      5.69 o
   0   6   8        6.62       14.80      7.04 o
   1   6   8       12.25       10.66      7.03 o
   2   6   8       12.54        6.10      6.82 o
   3   6   8        8.25       -3.83      7.03 o
   4   6   8      119.71      116.14      9.42 o
   5   6   8        0.58        5.13      7.53 o
 -19   0   9        2.67        2.99     12.80 o
 -17   0   9        1.89       10.24     12.37 o
 -15   0   9      307.86      339.22     22.61 o
 -13   0   9     2650.19     2738.48     67.77 o
 -11   0   9      221.58      222.25      9.31 o
  -9   0   9      120.92      128.54      6.76 o
  -7   0   9        6.01       12.92      2.76 o
  -5   0   9      546.51      534.00     15.48 o
  -3   0   9     2329.28     2576.52     62.65 o
  -1   0   9     1739.08     1951.82     48.20 o
   1   0   9        0.52        1.71      2.56 o
   3   0   9       51.12       58.81      5.76 o
   5   0   9       48.52       48.90      4.50 o
   7   0   9      164.17      179.64     11.52 o
   9   0   9     1503.95     1460.13     52.91 o
  11   0   9       76.26       82.23      7.54 o
  13   0   9      202.25      182.20     16.21 o
  15   0   9        0.00        6.90      6.48 o
  17   0   9      110.75      153.61     18.35 o
 -19   1   9       10.40       -3.68     11.95 o
 -18   1   9        0.04      -13.76     17.49 o
 -17   1   9      230.69      200.08     14.63 o
 -16   1   9       38.75       37.53      5.28 o
 -15   1   9       84.59       82.31      6.59 o
 -14   1   9       29.32       30.54      7.80 o
 -13   1   9      682.38      694.89     17.67 o
 -12   1   9       46.46       42.08      3.15 o
 -11   1   9      244.80      243.49      6.43 o
 -10   1   9       87.00       81.57      4.06 o
  -9   1   9      216.49      223.93      5.68 o
  -8   1   9      234.20      240.88      5.25 o
  -7   1   9      165.58      168.92      4.33 o
  -6   1   9      263.53      277.14      5.48 o
  -5   1   9      118.50      118.85      3.03 o
  -4   1   9      501.95      482.69      8.10 o
  -3   1   9      862.36      804.69     13.66 o
  -2   1   9      851.35      837.96     12.77 o
  -1   1   9      361.02      345.84      5.68 o
   0   1   9       99.74       94.03      2.96 o
   1   1   9        3.28        7.24      1.57 o
   2   1   9      428.47      458.89     13.40 o
   3   1   9       67.49       70.41      4.61 o
   4   1   9       35.81       32.50      3.58 o
   5   1   9       20.34       15.37      3.84 o
   6   1   9        9.75        6.61      3.02 o
   7   1   9        0.32       -2.44      2.44 o
   8   1   9        4.17        5.42      2.74 o
   9   1   9      327.60      345.24      9.88 o
  10   1   9      117.69      118.78      7.58 o
  11   1   9        1.05        1.59      3.69 o
  12   1   9       11.79        5.82      3.39 o
  13   1   9       48.38       40.34      4.43 o
  14   1   9       15.19        9.61      4.20 o
  15   1   9        6.51       12.93      5.20 o
  16   1   9        0.11        5.74      6.09 o
  17   1   9        6.76       -0.11      6.34 o
  18   1   9        6.92        6.68     29.01 o
 -18   2   9       11.06        4.02     10.60 o
 -17   2   9        0.27       -5.27      5.27 o
 -16   2   9       33.40       47.14      5.42 o
 -15   2   9       14.39       13.13      4.62 o
 -14   2   9        5.09        6.42      3.96 o
 -13   2   9       84.66       87.74      8.07 o
 -12   2   9       73.76       77.64      5.11 o
 -11   2   9      127.91      118.62      5.11 o
 -10   2   9      118.18      110.53      4.95 o
  -9   2   9      141.16      142.35      7.61 o
  -8   2   9        1.16        2.02      2.25 o
  -7   2   9      108.00      104.53      4.40 o
  -6   2   9       43.72       47.52      2.97 o
  -5   2   9      620.72      611.19     11.24 o
  -4   2   9       21.19       31.16      2.28 o
  -3   2   9       66.00       72.41      3.06 o
  -2   2   9     1689.91     1680.82     24.33 o
  -1   2   9      299.01      291.90      7.26 o
   0   2   9        3.26        1.68      1.79 o
   1   2   9       34.40       27.51      2.87 o
   2   2   9      151.48      156.58      6.53 o
   3   2   9       33.13       43.36      3.61 o
   4   2   9       13.06       16.76      2.87 o
   5   2   9       60.06       60.90      5.06 o
   6   2   9      300.31      266.96     10.44 o
   7   2   9        9.98       13.25      3.12 o
   8   2   9      600.80      606.07     15.30 o
   9   2   9        1.19        0.66      3.13 o
  10   2   9      573.87      558.05     15.30 o
  11   2   9      106.96      108.52      5.91 o
  12   2   9       11.42       14.33      7.02 o
  13   2   9       37.68       40.94      5.77 o
  14   2   9       17.04       20.58      6.21 o
  15   2   9        2.93       -4.71      7.34 o
  16   2   9       36.63       59.42      7.73 o
  17   2   9        3.13        6.72      7.22 o
 -17   3   9        7.88        3.28      6.16 o
 -16   3   9       10.69       12.87      5.74 o
 -15   3   9      112.85      129.13     10.41 o
 -14   3   9      201.92      229.30      9.65 o
 -13   3   9        1.63       -4.41      4.41 o
 -12   3   9      400.03      403.24     11.57 o
 -11   3   9       93.19       92.72      5.90 o
 -10   3   9       54.67       48.24      3.83 o
  -9   3   9      300.90      282.74      7.79 o
  -8   3   9        2.83       -0.09      2.73 o
  -7   3   9       65.02       59.08      3.81 o
  -6   3   9      138.67      152.42      5.43 o
  -5   3   9      238.24      234.79      6.43 o
  -4   3   9      215.03      216.00      5.51 o
  -3   3   9      244.76      269.67      6.09 o
  -2   3   9      353.41      350.39      7.97 o
  -1   3   9      221.67      214.81      6.06 o
   0   3   9       22.91       27.98      2.96 o
   1   3   9       13.83        8.03      3.01 o
   2   3   9      110.46      117.25      6.05 o
   3   3   9       10.34       10.93      3.86 o
   4   3   9      157.66      172.08      6.17 o
   5   3   9        2.23        3.73      2.53 o
   6   3   9       36.85       35.93      3.33 o
   7   3   9      167.32      143.18      9.37 o
   8   3   9      164.66      159.38      6.32 o
   9   3   9       58.64       70.04      4.56 o
  10   3   9      275.72      264.79      8.55 o
  11   3   9       11.01        3.15      6.70 o
  12   3   9       15.39       13.39      4.69 o
  13   3   9      203.87      196.06     12.12 o
  14   3   9       81.06       81.42      7.95 o
  15   3   9        3.64        5.30      7.07 o
  16   3   9       14.62       10.03     13.83 o
 -15   4   9      103.00       97.58     11.31 o
 -14   4   9        3.09       -1.08      6.65 o
 -13   4   9       13.57       11.06      6.38 o
 -12   4   9       10.26       11.81      5.90 o
 -11   4   9        1.48       -4.21      6.95 o
 -10   4   9        4.94       11.18      5.13 o
  -9   4   9       91.50       89.94      6.81 o
  -8   4   9       71.27       54.91      4.84 o
  -7   4   9        6.88        3.51      3.78 o
  -6   4   9        0.01       -3.63      3.63 o
  -5   4   9        2.67        1.00      3.40 o
  -4   4   9        1.19        3.03      2.89 o
  -3   4   9       40.89       46.82      3.85 o
  -2   4   9        5.47        7.83      2.92 o
  -1   4   9      356.87      362.36      8.88 o
   0   4   9       27.55       24.99      4.43 o
   1   4   9      130.92      144.76      7.86 o
   2   4   9       48.61       55.20      6.20 o
   3   4   9       31.81       29.18      4.42 o
   4   4   9       39.59       39.61      4.81 o
   5   4   9        3.38        5.47      4.07 o
   6   4   9       66.64       61.55      5.81 o
   7   4   9      280.14      254.30     10.35 o
   8   4   9        9.93        7.21      4.54 o
   9   4   9      159.09      154.83      8.88 o
  10   4   9        3.00        1.07      5.80 o
  11   4   9        3.25       -7.58      7.58 o
  12   4   9       13.65       22.11     10.34 o
  13   4   9       29.37       31.40     10.30 o
  14   4   9      106.19      133.20     14.26 o
 -11   5   9        2.05       18.75      7.19 o
 -10   5   9        3.06       -0.74      6.71 o
  -9   5   9        0.68        2.19      6.40 o
  -8   5   9       17.79       19.49      6.40 o
  -7   5   9      179.16      185.27     10.96 o
  -6   5   9        1.22        6.02      5.23 o
  -5   5   9       50.94       58.55      5.69 o
  -4   5   9       69.66       79.87      5.37 o
  -3   5   9       58.74       59.39      5.03 o
  -2   5   9        0.57       -2.20      4.30 o
  -1   5   9      379.35      396.71     11.99 o
   0   5   9       45.56       56.77      7.25 o
   1   5   9        2.24       -3.85      7.14 o
   2   5   9      127.75      121.62     10.05 o
   3   5   9      102.93      116.43      8.43 o
   4   5   9      159.09      163.28     10.33 o
   5   5   9      109.84      120.90     11.10 o
   6   5   9      139.77      148.45     10.20 o
   7   5   9        1.60        1.58      5.74 o
   8   5   9       46.44       55.03      6.97 o
   9   5   9        0.19        6.94      9.81 o
  10   5   9        3.71       22.37     15.83 o
  -5   6   9        4.35       -2.05      9.64 o
  -4   6   9      232.95      232.91     14.12 o
  -3   6   9       22.11       26.17      6.44 o
  -2   6   9        3.41        5.72      6.33 o
  -1   6   9      129.88      127.84      9.48 o
   0   6   9       35.59       33.54      7.36 o
   1   6   9        9.53       12.44     10.04 o
   2   6   9        1.80        7.85      6.91 o
   3   6   9      147.38      219.58     15.85 o
   4   6   9       17.59       21.67      7.66 o
 -18   0  10        8.96       20.05     13.23 o
 -16   0  10        6.38       11.52     10.24 o
 -14   0  10       26.06       34.58      5.36 o
 -12   0  10      207.91      228.80     12.16 o
 -10   0  10      907.51      945.37     26.06 o
  -8   0  10        1.27       -2.05      2.84 o
  -6   0  10     1443.15     1542.33     39.14 o
  -4   0  10      102.28       95.85      5.52 o
  -2   0  10     1792.42     1753.33     43.97 o
   0   0  10     5611.66     6226.87    147.66 o
   4   0  10      258.31      228.02      8.59 o
   6   0  10     1306.36     1330.08     33.47 o
   8   0  10       35.13       29.01      5.55 o
  10   0  10      291.06      296.12     17.49 o
  12   0  10      263.95      278.35     12.96 o
  14   0  10      144.41      130.15     11.31 o
  16   0  10        9.23       14.08      9.81 o
  18   0  10       76.83       63.15     14.08 o
 -18   1  10       12.61        4.27     13.23 o
 -17   1  10      136.67      142.67     13.27 o
 -16   1  10       56.76       56.71      5.99 o
 -15   1  10      120.26      127.64     12.49 o
 -14   1  10        1.39        9.92      4.00 o
 -13   1  10      147.19      155.58      6.98 o
 -12   1  10       72.04       78.40      4.38 o
 -11   1  10       36.44       40.24      4.26 o
 -10   1  10      391.03      399.87      7.63 o
  -9   1  10      218.67      216.19      5.21 o
  -8   1  10      321.12      302.20      6.16 o
  -7   1  10       23.11       14.68      1.72 o
  -6   1  10      107.24      118.23      3.56 o
  -5   1  10        0.11       -1.33      1.60 o
  -4   1  10        5.92        5.51      1.72 o
  -3   1  10     1123.08     1118.99     18.43 o
  -2   1  10      424.79      397.62      8.03 o
  -1   1  10      219.64      209.74      4.20 o
   0   1  10       15.26       16.12      1.56 o
   1   1  10      497.35      494.29     11.53 o
   2   1  10       12.50        6.80      2.36 o
   3   1  10      118.74      100.81      5.83 o
   4   1  10       14.50       16.45      3.02 o
   5   1  10       56.33       69.13      7.68 o
   6   1  10        0.18        1.19      2.77 o
   7   1  10       98.89      105.59      9.70 o
   8   1  10       49.59       47.51      3.95 o
   9   1  10      758.96      775.57     17.94 o
  10   1  10      353.40      335.16     10.87 o
  11   1  10        0.02       -4.31      4.31 o
  12   1  10       60.83       62.72      9.96 o
  13   1  10        0.09       -0.31      4.05 o
  14   1  10       68.25       68.39      6.56 o
  15   1  10       11.65        6.88      5.66 o
  16   1  10       27.83       32.83      6.51 o
  17   1  10       33.36       34.64     12.29 o
 -18   2  10       26.49       41.78      9.94 o
 -17   2  10       95.09      115.59      7.56 o
 -16   2  10        6.71       15.07      4.80 o
 -15   2  10        8.87        7.09      6.34 o
 -14   2  10        0.67       -0.24      4.01 o
 -13   2  10       23.49       25.17      4.01 o
 -12   2  10        9.33       15.62      3.73 o
 -11   2  10      572.87      544.06     16.89 o
 -10   2  10       40.49       41.37      3.42 o
  -9   2  10        1.46        1.92      2.48 o
  -8   2  10       52.23       45.89      3.08 o
  -7   2  10       50.56       46.53      3.46 o
  -6   2  10      230.80      220.99      6.01 o
  -5   2  10      553.98      560.85     10.65 o
  -4   2  10      929.63      907.04     15.66 o
  -3   2  10       34.99       32.87      2.20 o
  -2   2  10       56.66       52.81      5.28 o
  -1   2  10       43.81       41.80      2.90 o
   0   2  10      112.46      110.00      4.49 o
   1   2  10      282.16      276.69      8.19 o
   2   2  10        1.04        0.08      2.23 o
   3   2  10      112.29      124.98      5.51 o
   4   2  10        5.90        6.95      2.43 o
   5   2  10      491.69      460.91     12.15 o
   6   2  10      156.10      166.87      8.19 o
   7   2  10        1.75       -1.48      7.89 o
   8   2  10       20.06       18.55      3.20 o
   9   2  10      335.88      360.55     20.05 o
  10   2  10      231.70      221.54      8.39 o
  11   2  10      368.21      350.32     10.62 o
  12   2  10      299.03      279.48     13.18 o
  13   2  10        0.30       -4.95      4.95 o
  14   2  10        6.53        4.97      7.28 o
  15   2  10       20.42       37.23      8.52 o
  16   2  10       23.22       14.46     15.98 o
  17   2  10       63.26       63.92      8.41 o
 -16   3  10       43.22       60.90      6.66 o
 -15   3  10       48.52       40.27      6.88 o
 -14   3  10        5.34       -0.39      4.93 o
 -13   3  10      293.56      299.83     10.45 o
 -12   3  10       82.05       92.46      6.18 o
 -11   3  10        0.26        1.68      3.77 o
 -10   3  10      108.02      104.94      5.68 o
  -9   3  10        9.78       15.31      3.20 o
  -8   3  10       11.66       18.20      3.11 o
  -7   3  10        3.99        5.67      2.81 o
  -6   3  10        6.48       10.91      2.70 o
  -5   3  10      366.15      359.58      8.30 o
  -4   3  10      113.77      106.24      4.40 o
  -3   3  10      439.67      447.36      9.57 o
  -2   3  10     1539.91     1526.36     25.17 o
  -1   3  10      625.73      608.14     13.38 o
   0   3  10        2.13        3.19      2.63 o
   1   3  10      413.83      401.71     15.85 o
   2   3  10       79.51       86.03      6.80 o
   3   3  10       72.58       63.91      4.91 o
   4   3  10       17.58       15.37      3.52 o
   5   3  10        0.90        5.36      2.70 o
   6   3  10       76.29       69.43      4.59 o
   7   3  10       30.74       26.57      3.30 o
   8   3  10       52.04       49.45      4.00 o
   9   3  10      221.02      193.55      7.42 o
  10   3  10       39.33       34.83      4.82 o
  11   3  10       62.39       48.89      4.15 o
  12   3  10       54.88       66.11      6.68 o
  13   3  10       27.20       21.16     10.62 o
  14   3  10       46.71       54.04     10.32 o
  15   3  10        0.58       -4.85      6.95 o
 -14   4  10        8.45        9.81      7.11 o
 -13   4  10        9.88       10.83      6.56 o
 -12   4  10        4.12       -2.01      7.31 o
 -11   4  10       49.03       42.35      8.82 o
 -10   4  10       12.53       17.37      7.07 o
  -9   4  10       16.67       19.04      6.17 o
  -8   4  10      161.38      129.42      7.57 o
  -7   4  10       95.34       97.93      6.11 o
  -6   4  10       43.44       39.78      5.08 o
  -5   4  10       12.79       14.59      4.31 o
  -4   4  10       10.76       13.73      3.20 o
  -3   4  10        0.01       -2.97      2.97 o
  -2   4  10       25.05       22.94      3.37 o
  -1   4  10      360.78      342.93     14.61 o
   0   4  10        0.13       -3.68      3.68 o
   1   4  10      463.96      462.62     13.87 o
   2   4  10       54.21       45.50      4.98 o
   3   4  10        2.22        1.53      4.00 o
   4   4  10      104.74      124.91      8.88 o
   5   4  10      175.72      163.72      8.69 o
   6   4  10        7.46       13.26      5.52 o
   7   4  10       72.11       73.86     10.17 o
   8   4  10      301.37      336.13     15.79 o
   9   4  10       43.90       34.06      5.75 o
  10   4  10        9.97       18.11      8.00 o
  11   4  10        0.38       -8.10      8.10 o
  12   4  10        9.35       11.86      8.23 o
  13   4  10        1.52        2.32      7.85 o
 -10   5  10      106.23      133.62     14.97 o
  -9   5  10       12.47       -7.55     11.53 o
  -8   5  10       40.79       42.44      6.89 o
  -7   5  10        8.28        1.38      5.42 o
  -6   5  10        0.96        3.04      5.11 o
  -5   5  10       67.64       67.20      6.17 o
  -4   5  10       53.81       43.26      4.88 o
  -3   5  10       10.10        3.64      4.19 o
  -2   5  10       43.59       35.87      5.11 o
  -1   5  10       16.73       13.03      5.56 o
   0   5  10      118.03      107.01      8.41 o
   1   5  10       32.64       25.65      6.22 o
   2   5  10        0.87       -1.02      5.70 o
   3   5  10       81.43       79.14      7.39 o
   4   5  10        1.70       -5.39      5.39 o
   5   5  10       12.43       20.66      5.83 o
   6   5  10      219.96      236.45     12.05 o
   7   5  10       15.29       23.56     10.28 o
   8   5  10       18.63       20.90      6.77 o
   9   5  10       63.62       69.52     11.05 o
  -2   6  10       70.10       77.84      8.75 o
  -1   6  10        0.01       -5.45      7.08 o
   0   6  10        0.59       -2.38      7.33 o
   1   6  10        0.83        8.89      7.36 o
 -17   0  11       20.78       22.19     11.95 o
 -15   0  11      466.94      502.64     28.59 o
 -13   0  11      122.46      118.70      8.96 o
 -11   0  11        1.63        3.41      3.73 o
  -9   0  11      502.06      506.26     15.85 o
  -7   0  11       84.98       87.79     13.23 o
  -5   0  11      159.97      154.39      7.28 o
  -3   0  11     3031.16     3282.03     79.68 o
  -1   0  11     1889.92     1706.62    162.57 o
   1   0  11      811.16      855.51     32.43 o
   3   0  11       18.56       15.43      2.97 o
   5   0  11       38.83       34.03      4.00 o
   7   0  11     2461.45     2573.79     88.75 o
   9   0  11      282.58      278.63     16.21 o
  11   0  11      270.46      272.23     17.92 o
  13   0  11       21.41       16.64      8.11 o
  15   0  11       58.74       50.44      8.13 o
  17   0  11       55.33       48.64     13.23 o
 -18   1  11        5.33        1.22      9.20 o
 -17   1  11        7.25        2.51      8.43 o
 -16   1  11      309.04      335.40     17.20 o
 -15   1  11      153.44      163.93      9.47 o
 -14   1  11      745.61      764.58     16.79 o
 -13   1  11        1.29        7.65      3.52 o
 -12   1  11      149.73      150.54      5.69 o
 -11   1  11       12.87        6.66      2.49 o
 -10   1  11       42.37       45.90      3.15 o
  -9   1  11       83.43       86.75      3.76 o
  -8   1  11      122.92      121.52      4.05 o
  -7   1  11        6.36        6.87      2.17 o
  -6   1  11       22.09       19.62      2.16 o
  -5   1  11       22.86       19.77      2.21 o
  -4   1  11       18.82       15.49      1.99 o
  -3   1  11      238.58      240.33      5.96 o
  -2   1  11       19.93       18.09      1.95 o
  -1   1  11       24.61       21.60      1.81 o
   0   1  11        3.64        0.71      1.60 o
   1   1  11      114.20       91.20      3.69 o
   2   1  11      445.97      455.12     14.14 o
   3   1  11        0.10       -2.25      2.25 o
   4   1  11       58.89       40.88      6.19 o
   5   1  11      166.53      167.63      7.78 o
   6   1  11      103.91      110.09     11.09 o
   7   1  11      337.69      338.86      9.98 o
   8   1  11      225.80      223.44      8.04 o
   9   1  11      377.32      364.67     10.79 o
  10   1  11        3.40        2.04      9.81 o
  11   1  11      121.25      126.04      7.87 o
  12   1  11        2.15        5.52      4.42 o
  13   1  11       77.57       71.60      6.23 o
  14   1  11       15.44       20.21      5.22 o
  15   1  11       26.61       25.95      6.72 o
  16   1  11       27.35       29.14      6.79 o
  17   1  11        1.23        1.52      7.32 o
 -17   2  11      151.99      165.80     11.27 o
 -16   2  11        0.86       -0.34      5.69 o
 -15   2  11        0.06       -5.12      5.12 o
 -14   2  11      174.67      202.54      8.68 o
 -13   2  11       35.03       32.11      4.39 o
 -12   2  11      493.58      508.50     12.62 o
 -11   2  11        2.50       -0.26      3.13 o
 -10   2  11        9.38        6.31      2.86 o
  -9   2  11       40.38       38.66      3.27 o
  -8   2  11        6.39        9.60      2.64 o
  -7   2  11      200.46      187.97      5.77 o
  -6   2  11        1.67        1.87      2.32 o
  -5   2  11       80.33       80.07      4.52 o
  -4   2  11      939.11      903.62     15.76 o
  -3   2  11      144.80      147.42      4.67 o
  -2   2  11      140.65      137.40      4.57 o
  -1   2  11      159.39      151.40      5.45 o
   0   2  11      170.37      175.38      5.79 o
   1   2  11      194.30      194.51      7.93 o
   2   2  11      244.31      260.40      8.24 o
   3   2  11      318.23      323.97      9.40 o
   4   2  11      183.97      187.88      7.07 o
   5   2  11       25.32       33.02      3.38 o
   6   2  11        0.55       11.00      3.62 o
   7   2  11        4.28       -0.52      4.48 o
   8   2  11      317.69      330.71     12.61 o
   9   2  11       21.21       16.94      3.37 o
  10   2  11      131.40      149.54     10.00 o
  11   2  11        7.29        8.59      3.54 o
  12   2  11      123.20      133.80      9.30 o
  13   2  11       68.36       61.39      6.40 o
  14   2  11       17.62       21.00      6.52 o
  15   2  11       11.53        3.74      7.36 o
  16   2  11       43.23       33.05      9.90 o
 -16   3  11       21.95       28.13      7.14 o
 -15   3  11       15.79       14.01      6.47 o
 -14   3  11       79.71       73.84      6.49 o
 -13   3  11       91.94      106.67      7.16 o
 -12   3  11       62.97       65.13      6.34 o
 -11   3  11        1.41        7.08      4.20 o
 -10   3  11       21.82       23.30      3.63 o
  -9   3  11       11.21       10.61      3.27 o
  -8   3  11        8.14       13.44      3.73 o
  -7   3  11       78.47       74.23      4.82 o
  -6   3  11        0.40       -1.54      2.97 o
  -5   3  11      347.80      356.43      8.57 o
  -4   3  11     1127.47     1158.60     20.09 o
  -3   3  11      445.88      440.36      9.70 o
  -2   3  11       63.83       61.74      4.25 o
  -1   3  11      658.75      677.97     14.70 o
   0   3  11       88.09       79.72      5.82 o
   1   3  11        3.45        2.19      3.94 o
   2   3  11       91.96       91.20      5.87 o
   3   3  11        1.84       -2.19      2.94 o
   4   3  11        0.03        1.39      3.25 o
   5   3  11      186.06      165.05      7.35 o
   6   3  11        4.11       -1.34      2.81 o
   7   3  11       27.79       18.46      3.39 o
   8   3  11        0.19        8.89      3.30 o
   9   3  11      114.31      111.06      6.50 o
  10   3  11      196.88      188.77      9.42 o
  11   3  11        0.53        1.83      3.94 o
  12   3  11        0.49       -0.84      5.62 o
  13   3  11       20.73       25.34      7.16 o
  14   3  11       47.14       55.01      7.50 o
  15   3  11        2.54        1.04      9.11 o
 -13   4  11        0.01        9.41      7.54 o
 -12   4  11       25.25       19.04      6.56 o
 -11   4  11        9.54        7.03      6.06 o
 -10   4  11        7.50       27.14      7.68 o
  -9   4  11      192.12      183.32     10.18 o
  -8   4  11      255.13      261.88     10.13 o
  -7   4  11      396.87      435.19     12.20 o
  -6   4  11       12.92       15.70      4.14 o
  -5   4  11       66.46       63.05      5.06 o
  -4   4  11        0.03        4.86      3.40 o
  -3   4  11       13.46       13.44      3.29 o
  -2   4  11       30.55       35.73      4.12 o
  -1   4  11      495.90      497.58     14.60 o
   0   4  11       28.15       25.81      4.67 o
   1   4  11       23.35       22.03      4.89 o
   2   4  11       45.70       44.47      5.04 o
   3   4  11       25.36       29.10      4.56 o
   4   4  11      131.01      115.05      7.78 o
   5   4  11      140.82      139.40      8.64 o
   6   4  11        3.10        1.77      4.28 o
   7   4  11       36.90       30.96      5.32 o
   8   4  11       79.88       84.13      6.77 o
   9   4  11      107.69      102.89      7.95 o
  10   4  11       36.21       28.87     10.24 o
  11   4  11        4.35       -3.70      9.17 o
  12   4  11       12.91        5.78      9.53 o
 -10   5  11        0.07       -9.07      9.07 o
  -9   5  11      152.50      160.94     11.79 o
  -8   5  11        9.31        4.70      6.57 o
  -7   5  11        9.84       14.32      7.28 o
  -6   5  11       15.20       17.90      5.74 o
  -5   5  11        0.07       -5.11      5.11 o
  -4   5  11       12.61        9.00      5.24 o
  -3   5  11       97.45       90.40      5.90 o
  -2   5  11      105.44      102.93     14.46 o
  -1   5  11      176.23      197.86     11.30 o
   0   5  11        0.53       -3.87      5.45 o
   1   5  11       93.48       87.37      7.77 o
   2   5  11       79.29       70.45      6.99 o
   3   5  11      171.10      182.99     11.32 o
   4   5  11       48.49       56.52      6.83 o
   5   5  11       62.42       58.24      7.13 o
   6   5  11       19.65        6.80      6.24 o
   7   5  11      296.16      320.22     16.39 o
   8   5  11       83.23       76.12      8.02 o
   9   5  11        0.71       -3.84     14.93 o
 -18   0  12      139.20      127.58     17.07 o
 -16   0  12      801.30      827.78     40.54 o
 -14   0  12     1431.20     1479.31     39.91 o
 -12   0  12      385.68      370.32     20.27 o
 -10   0  12       20.48       27.30      5.55 o
  -8   0  12      293.67      298.95     11.28 o
  -6   0  12      206.74      194.53      8.41 o
  -4   0  12      370.02      351.97     12.15 o
  -2   0  12     1089.62     1030.32     28.15 o
   2   0  12      473.78      501.36     22.19 o
   4   0  12      183.50      176.48      8.26 o
   6   0  12      141.33      126.53      7.35 o
   8   0  12     1870.17     2043.85     72.96 o
  10   0  12      474.64      512.45     25.17 o
  12   0  12      106.83       96.01     11.95 o
  14   0  12        5.64       -0.60     11.52 o
  16   0  12        7.43        0.00     11.09 o
 -17   1  12        2.40        8.71     14.08 o
 -16   1  12       46.81       45.67      9.05 o
 -15   1  12        0.16       -6.12      7.68 o
 -14   1  12       57.09       52.54      5.58 o
 -13   1  12        0.00       -4.08      4.08 o
 -12   1  12      102.16      100.91      5.35 o
 -11   1  12      125.99      116.29      4.87 o
 -10   1  12      308.58      315.53      7.03 o
  -9   1  12        1.35        1.72      2.11 o
  -8   1  12       18.16       19.93      2.50 o
  -7   1  12     1021.24     1036.62     17.77 o
  -6   1  12      411.61      414.16      8.71 o
  -5   1  12        3.47        3.82      1.93 o
  -4   1  12       41.84       33.14      2.55 o
  -3   1  12       49.54       41.14      2.69 o
  -2   1  12       67.56       62.16      3.51 o
  -1   1  12        9.64       12.27      2.01 o
   0   1  12      150.16      142.98      4.36 o
   1   1  12      216.93      215.45      5.97 o
   2   1  12      299.76      292.22     10.81 o
   3   1  12      214.22      213.58      9.17 o
   4   1  12      267.24      262.33     10.38 o
   5   1  12      348.76      330.79     12.15 o
   6   1  12       56.21       44.02      4.24 o
   7   1  12        3.92        9.10      2.99 o
   8   1  12        3.72        1.73      3.14 o
   9   1  12      512.76      514.68     13.97 o
  10   1  12       31.14       22.04      5.53 o
  11   1  12        3.56        9.65      5.47 o
  12   1  12       40.97       48.11      7.25 o
  13   1  12       71.10       58.78      9.03 o
  14   1  12       39.59       36.04      5.53 o
  15   1  12        0.02       12.40      6.65 o
  16   1  12       30.27       21.08      7.39 o
 -17   2  12        6.63        1.31      9.34 o
 -16   2  12        2.22        1.05      5.94 o
 -15   2  12      115.76      120.34      8.82 o
 -14   2  12       52.31       54.08      6.00 o
 -13   2  12      252.52      260.48     12.52 o
 -12   2  12       15.19       17.88      9.24 o
 -11   2  12        9.71       11.83      3.45 o
 -10   2  12        0.38       -2.96      2.96 o
  -9   2  12      154.16      149.81      5.75 o
  -8   2  12       75.85       71.35      4.17 o
  -7   2  12      554.98      557.77     11.13 o
  -6   2  12        3.50        2.69      2.39 o
  -5   2  12      263.02      253.30      6.93 o
  -4   2  12      619.04      617.28     13.51 o
  -3   2  12     2066.00     2067.58     37.23 o
  -2   2  12       11.99       11.04      2.18 o
  -1   2  12       43.32       41.91      3.22 o
   0   2  12        8.65        5.95      2.40 o
   1   2  12      140.89      132.91      5.93 o
   2   2  12       32.59       34.60      3.45 o
   3   2  12       16.88       16.66      3.07 o
   4   2  12        1.67        1.35      2.69 o
   5   2  12        4.50        5.91      2.83 o
   6   2  12       45.95       35.14      5.97 o
   7   2  12      141.59      142.74      8.41 o
   8   2  12        1.60        0.32      4.48 o
   9   2  12       28.58       23.07      4.01 o
  10   2  12       12.78       11.94      3.73 o
  11   2  12       33.31       34.05      4.21 o
  12   2  12      110.07      103.49      7.64 o
  13   2  12      224.24      266.66     14.31 o
  14   2  12       14.19       -4.07      6.62 o
  15   2  12        5.42       14.85     15.61 o
 -15   3  12        4.26        5.27      8.18 o
 -14   3  12       52.92       58.32      9.72 o
 -13   3  12        3.22        7.60      5.97 o
 -12   3  12      108.16      114.85      9.27 o
 -11   3  12       13.35       13.56      6.65 o
 -10   3  12       35.16       33.74      4.08 o
  -9   3  12       66.67       56.05      4.89 o
  -8   3  12        2.44       -2.81      3.15 o
  -7   3  12        3.53       -2.82      3.04 o
  -6   3  12       57.22       56.23      4.45 o
  -5   3  12       24.26       20.10      3.22 o
  -4   3  12      134.63      154.39      6.09 o
  -3   3  12        3.26        6.73      3.00 o
  -2   3  12      198.30      178.61      7.02 o
  -1   3  12      106.05      109.98      5.90 o
   0   3  12        9.89        7.20      3.83 o
   1   3  12      127.39      124.73      6.90 o
   2   3  12        9.23        3.75      3.26 o
   3   3  12        4.01        2.22      4.04 o
   4   3  12      233.22      235.34      9.01 o
   5   3  12        0.75        3.26      3.31 o
   6   3  12       69.93       56.78      4.17 o
   7   3  12       20.60       31.33      3.76 o
   8   3  12       15.49       20.56      4.03 o
   9   3  12      132.66      132.93      7.40 o
  10   3  12      113.89      105.82      7.58 o
  11   3  12       15.86       29.40      5.49 o
  12   3  12       20.18       18.35      6.74 o
  13   3  12       87.39      137.69     10.00 o
  14   3  12        0.01       -0.78      6.45 o
 -13   4  12       56.11       58.77      9.47 o
 -12   4  12       62.21       68.75     18.13 o
 -11   4  12        9.38        6.31      6.13 o
 -10   4  12        2.02        1.66      5.98 o
  -9   4  12        0.43       -2.21      5.48 o
  -8   4  12        6.20       14.45      4.78 o
  -7   4  12        5.91       10.79      5.79 o
  -6   4  12      370.58      385.16     11.41 o
  -5   4  12       10.78       13.79      4.14 o
  -4   4  12      173.87      218.62      8.62 o
  -3   4  12        9.39       14.37      4.10 o
  -2   4  12       24.36       30.96      5.47 o
  -1   4  12       93.35       97.27      6.75 o
   0   4  12       95.21       90.44      7.55 o
   1   4  12        0.71        1.89      4.58 o
   2   4  12      260.28      306.10     11.51 o
   3   4  12       19.13       17.12      4.68 o
   4   4  12      269.97      293.80     11.39 o
   5   4  12       24.37       20.67      5.20 o
   6   4  12       45.84       44.65      5.57 o
   7   4  12       40.05       32.03      5.87 o
   8   4  12       78.67      112.74     12.59 o
   9   4  12       10.57       12.94      5.46 o
  10   4  12       12.31       21.66      9.39 o
  11   4  12        5.63        2.02     14.72 o
  -9   5  12        5.81       -2.46      9.47 o
  -8   5  12       56.96       59.91      8.08 o
  -7   5  12        2.09       -6.49      6.49 o
  -6   5  12        0.96       -2.88      5.73 o
  -5   5  12      130.56      142.51     11.15 o
  -4   5  12       11.68       13.64      5.42 o
  -3   5  12       10.95       12.78      7.04 o
  -2   5  12      140.81      116.83     24.32 o
  -1   5  12      109.04      104.20      8.07 o
   0   5  12       60.22       62.12      8.81 o
   1   5  12        0.07       -5.54      7.34 o
   2   5  12        0.19       -3.71      5.82 o
   3   5  12        1.99       -2.66      5.79 o
   4   5  12        1.78       -6.52      8.72 o
   5   5  12      194.04      138.78     12.66 o
   6   5  12       16.76       22.22      6.79 o
   7   5  12       82.89       93.87      8.32 o
 -17   0  13       43.93       43.52     14.51 o
 -15   0  13        1.05       -2.13     10.24 o
 -13   0  13      471.04      467.92     16.71 o
 -11   0  13      563.88      557.88     18.03 o
  -9   0  13       99.75       96.68     10.67 o
  -7   0  13       55.99       51.25      5.53 o
  -5   0  13        0.80        0.27      3.16 o
  -3   0  13       20.46       17.40      3.58 o
  -1   0  13      213.17      223.32      9.41 o
   3   0  13       26.20       25.88      5.76 o
   5   0  13      299.10      276.54     11.11 o
   7   0  13       19.50        4.27      6.40 o
   9   0  13      590.94      585.85     27.73 o
  11   0  13       18.38        8.11      8.96 o
  13   0  13       11.87       14.29     14.29 o
  15   0  13       40.99       42.65      8.59 o
 -17   1  13        6.58        1.62      9.20 o
 -16   1  13        3.46       -8.29      8.29 o
 -15   1  13        0.94        1.02      4.92 o
 -14   1  13        3.97        7.64      4.75 o
 -13   1  13       61.57       59.20      5.79 o
 -12   1  13       19.18       19.34      4.45 o
 -11   1  13       98.69      110.13      5.51 o
 -10   1  13       13.57       11.35      2.72 o
  -9   1  13        0.27        2.01      2.52 o
  -8   1  13       83.94       87.46      4.52 o
  -7   1  13        1.55        2.92      2.29 o
  -6   1  13      100.11      103.56      4.63 o
  -5   1  13        0.86       -0.30      2.08 o
  -4   1  13       72.19       60.08      3.46 o
  -3   1  13       39.61       39.88      2.85 o
  -2   1  13       11.79        8.52      2.10 o
  -1   1  13      206.86      193.19      5.68 o
   0   1  13        1.87        6.23      2.28 o
   1   1  13       54.85       54.19      4.13 o
   2   1  13       10.62        8.01      2.57 o
   3   1  13       78.19       63.07      5.73 o
   4   1  13        9.92        3.62      3.38 o
   5   1  13       43.72       39.50      9.81 o
   6   1  13      420.08      418.15     11.96 o
   7   1  13      103.38      115.03      6.87 o
   8   1  13       51.83       51.99      4.88 o
   9   1  13      173.50      152.16      8.14 o
  10   1  13      110.31       94.88      8.73 o
  11   1  13       86.09       92.14      8.56 o
  12   1  13        1.23       -1.26     11.16 o
  13   1  13        1.61       10.42      6.80 o
  14   1  13        1.09       -1.53      5.42 o
  15   1  13        3.80       18.14      7.09 o
  16   1  13       29.18       24.25      9.34 o
 -16   2  13        2.22       10.98      6.39 o
 -15   2  13        5.37        3.12      5.94 o
 -14   2  13       89.65       96.57      7.46 o
 -13   2  13       14.88       19.03      5.26 o
 -12   2  13       38.72       46.63      5.22 o
 -11   2  13        3.57        5.10      4.99 o
 -10   2  13        0.01        5.79      3.52 o
  -9   2  13       53.60       54.53      4.49 o
  -8   2  13        0.09        1.67      3.37 o
  -7   2  13        1.41       -0.94      2.68 o
  -6   2  13      206.95      202.72      6.15 o
  -5   2  13       33.80       29.31      3.10 o
  -4   2  13        8.05        7.11      2.64 o
  -3   2  13       42.61       44.24      3.76 o
  -2   2  13      430.89      430.00      9.21 o
  -1   2  13      162.04      160.39      6.04 o
   0   2  13      254.90      265.50      8.07 o
   1   2  13       65.75       62.95      4.60 o
   2   2  13       26.44       24.20      3.50 o
   3   2  13       56.68       48.17      4.13 o
   4   2  13       22.90       23.92      3.57 o
   5   2  13       25.53       20.84      4.61 o
   6   2  13       32.72       29.37      3.89 o
   7   2  13       29.75       28.74      4.72 o
   8   2  13       10.66       13.62      6.83 o
   9   2  13        1.95        2.80      9.30 o
  10   2  13       63.39       63.87      5.04 o
  11   2  13      123.57      122.88      7.70 o
  12   2  13       17.16       16.68      6.09 o
  13   2  13      130.54      138.03     12.22 o
  14   2  13        1.25        1.32      6.93 o
  15   2  13       20.86       11.87      8.03 o
 -14   3  13        1.71       15.80      6.40 o
 -13   3  13        8.12       22.19      5.89 o
 -12   3  13       80.55       92.67      8.97 o
 -11   3  13       51.67       42.58      5.70 o
 -10   3  13       17.77       19.20      5.13 o
  -9   3  13       62.12       70.70      5.22 o
  -8   3  13       12.14        5.77      3.76 o
  -7   3  13       11.18       16.02      3.36 o
  -6   3  13      127.28      148.35      6.36 o
  -5   3  13      283.77      247.05      7.55 o
  -4   3  13       45.12       45.16      4.16 o
  -3   3  13       15.17       14.20      3.34 o
  -2   3  13     1105.72     1157.88     22.84 o
  -1   3  13      338.63      323.41      9.38 o
   0   3  13      228.09      234.49      9.90 o
   1   3  13       11.72        3.97      3.75 o
   2   3  13        0.12        0.94      3.80 o
   3   3  13        1.07        1.44      4.99 o
   4   3  13       28.56       36.69      4.39 o
   5   3  13       23.68       19.81      5.29 o
   6   3  13        6.63        8.10      4.01 o
   7   3  13      128.40      132.72      7.45 o
   8   3  13      213.54      205.79      9.39 o
   9   3  13       43.75       54.05      4.98 o
  10   3  13      294.16      325.70     10.82 o
  11   3  13       40.80       37.40      4.86 o
  12   3  13        2.57       -1.01      6.40 o
  13   3  13       19.26       12.27      7.24 o
 -12   4  13        7.97        2.70      8.00 o
 -11   4  13        0.00       -1.23      7.89 o
 -10   4  13       65.41       61.63      8.73 o
  -9   4  13        1.39       -5.17      7.89 o
  -8   4  13        1.56        1.94      4.88 o
  -7   4  13        4.50       -0.69      4.55 o
  -6   4  13      258.31      275.36     10.24 o
  -5   4  13       80.97       73.44      5.78 o
  -4   4  13       12.42       10.93      6.90 o
  -3   4  13      192.00      189.96      8.50 o
  -2   4  13       23.19       21.56      4.49 o
  -1   4  13      111.97      107.36      7.96 o
   0   4  13      128.65      129.01      8.65 o
   1   4  13      207.02      210.76     11.36 o
   2   4  13      422.27      455.35     14.36 o
   3   4  13        7.34        7.76      4.91 o
   4   4  13        4.09        7.67      5.23 o
   5   4  13      150.92      159.16      9.78 o
   6   4  13       14.43       14.19      5.16 o
   7   4  13       25.74       13.22      5.41 o
   8   4  13        5.12        8.87      6.46 o
   9   4  13        0.00        6.06      6.09 o
  10   4  13       50.24       55.70     10.21 o
  -7   5  13       77.21       78.00      8.28 o
  -6   5  13        4.11       -2.66      5.92 o
  -5   5  13       11.30        2.38     10.10 o
  -4   5  13       14.74        1.06      6.65 o
  -3   5  13       78.22       85.89     16.12 o
  -2   5  13       18.53        6.44      6.20 o
  -1   5  13      183.39      200.35     13.13 o
   0   5  13       43.25       22.53      6.52 o
   1   5  13       15.49        4.98      6.19 o
   2   5  13      115.10      115.60     15.38 o
   3   5  13      179.03      202.07     12.42 o
   4   5  13       43.35       45.20      8.74 o
   5   5  13       90.72       73.37      8.39 o
   6   5  13       62.10       57.78      7.95 o
 -16   0  14      108.45      107.95     16.64 o
 -14   0  14      189.87      167.53     11.44 o
 -12   0  14       22.14       23.31      5.36 o
 -10   0  14        7.52        8.71      4.50 o
  -8   0  14       40.85       33.77      4.89 o
  -6   0  14      571.04      586.37     18.64 o
  -4   0  14        6.33        4.56      4.27 o
  -2   0  14        7.21        9.48      3.58 o
   0   0  14      237.86      257.72     14.51 o
   2   0  14       39.54       35.52      4.37 o
   4   0  14      270.08      293.27     11.89 o
   6   0  14      299.75      295.80     12.19 o
   8   0  14     1595.81     1583.87     59.74 o
  10   0  14      136.04      174.52     17.07 o
  12   0  14       83.91       73.82     12.37 o
  14   0  14        4.82        4.35      8.26 o
 -16   1  14      156.14      155.68     14.03 o
 -15   1  14      216.12      204.22     11.16 o
 -14   1  14       23.58       16.46      5.33 o
 -13   1  14       36.65       45.02      5.42 o
 -12   1  14      101.62      110.54      7.43 o
 -11   1  14        9.46       12.04      3.22 o
 -10   1  14       91.26       89.42      5.08 o
  -9   1  14       14.20       11.14      2.79 o
  -8   1  14       97.89      105.58      5.12 o
  -7   1  14        1.41       -0.37      2.50 o
  -6   1  14        0.82        1.39      2.40 o
  -5   1  14        0.80       -0.04      2.35 o
  -4   1  14      115.49      104.16      4.66 o
  -3   1  14      258.94      250.00      7.64 o
  -2   1  14      890.03      903.73     16.33 o
  -1   1  14      100.84       95.99      4.52 o
   0   1  14      346.60      315.50      8.51 o
   1   1  14      228.81      225.81      6.56 o
   2   1  14      234.28      220.11      7.76 o
   3   1  14      109.02       99.42      7.89 o
   4   1  14        7.45        6.93      4.48 o
   5   1  14       23.05       15.36      5.97 o
   6   1  14      411.73      422.80     15.00 o
   7   1  14        1.52        1.62      3.64 o
   8   1  14        0.05       -2.75      3.61 o
   9   1  14      178.05      173.10      8.78 o
  10   1  14      186.15      190.47     17.71 o
  11   1  14      315.55      359.52     23.89 o
  12   1  14      257.72      271.42     19.80 o
  13   1  14        9.60        1.54      9.39 o
  14   1  14       28.42       34.35      6.22 o
  15   1  14       10.89        9.56      7.73 o
 -15   2  14      120.83      123.56      9.21 o
 -14   2  14        2.04       17.19      5.82 o
 -13   2  14       37.95       50.26      8.43 o
 -12   2  14       67.72       67.18      6.28 o
 -11   2  14      251.21      268.82      9.52 o
 -10   2  14        4.09        1.36      3.72 o
  -9   2  14        0.08       -1.58      3.46 o
  -8   2  14       25.29       22.82      3.90 o
  -7   2  14       16.61       25.50      3.60 o
  -6   2  14       23.28       26.12      3.42 o
  -5   2  14       73.35       72.73      4.62 o
  -4   2  14        1.31       -2.72      2.72 o
  -3   2  14      189.82      180.99      6.95 o
  -2   2  14      416.45      414.49     10.08 o
  -1   2  14      105.36      107.50      6.90 o
   0   2  14      132.56      136.54      6.70 o
   1   2  14       93.34       88.14      6.04 o
   2   2  14      225.58      207.73      8.06 o
   3   2  14        0.09        1.52      3.10 o
   4   2  14      114.16      114.33      6.50 o
   5   2  14      187.80      176.03      7.80 o
   6   2  14       43.09       34.49      4.54 o
   7   2  14        0.93       -2.28      3.62 o
   8   2  14       35.25       28.16      9.81 o
   9   2  14      125.50      110.89     11.17 o
  10   2  14       22.48       13.65      4.34 o
  11   2  14      127.48      145.87     14.78 o
  12   2  14       10.26       12.63      7.90 o
  13   2  14       17.62       21.24      9.02 o
  14   2  14       51.65       45.36      7.77 o
 -14   3  14        8.86       15.46     10.24 o
 -13   3  14      330.31      308.52     16.39 o
 -12   3  14        2.55       -4.58      5.71 o
 -11   3  14       26.95       45.80     10.09 o
 -10   3  14       84.97       72.81     11.43 o
  -9   3  14       23.87       24.17      4.60 o
  -8   3  14      104.43      101.17      6.42 o
  -7   3  14        9.21       -0.78      3.72 o
  -6   3  14       12.79        9.96      4.50 o
  -5   3  14      466.72      459.53     12.12 o
  -4   3  14      547.75      527.91     15.31 o
  -3   3  14       48.28       45.86      4.23 o
  -2   3  14      165.59      152.77      7.23 o
  -1   3  14       50.40       51.61      4.50 o
   0   3  14       15.48       15.51      4.08 o
   1   3  14      367.68      366.55     16.99 o
   2   3  14        1.67       -1.56      5.16 o
   3   3  14      165.05      179.68      8.67 o
   4   3  14        0.09       -0.02      5.23 o
   5   3  14       25.71       23.22      4.43 o
   6   3  14      270.25      263.78     10.61 o
   7   3  14       53.77       60.70      5.57 o
   8   3  14       83.87       78.96      5.69 o
   9   3  14      145.99      162.24      8.85 o
  10   3  14       10.98        7.10      6.09 o
  11   3  14        3.26        4.40      4.71 o
  12   3  14       90.62       99.48     10.47 o
 -11   4  14       60.69       56.89      9.41 o
 -10   4  14       91.52      101.84     10.38 o
  -9   4  14        5.14        4.63      8.96 o
  -8   4  14       31.97       32.57     10.49 o
  -7   4  14       45.34       62.04      7.08 o
  -6   4  14        7.60        3.23      5.51 o
  -5   4  14      100.03      103.01      8.04 o
  -4   4  14      222.54      232.05     11.29 o
  -3   4  14       30.93       35.16      4.67 o
  -2   4  14      133.65      127.86      8.05 o
  -1   4  14        5.30       15.29      4.99 o
   0   4  14      180.37      190.99     10.14 o
   1   4  14       17.80       19.65      5.19 o
   2   4  14       16.32       19.07      6.61 o
   3   4  14        1.99        1.25      4.90 o
   4   4  14       17.25       20.75      5.26 o
   5   4  14       97.20      119.63      8.41 o
   6   4  14       13.53        7.18      7.76 o
   7   4  14        0.26       -4.34      5.83 o
   8   4  14        0.72        2.57      6.26 o
   9   4  14       62.24       92.86      8.51 o
  -5   5  14       63.22       72.66     12.34 o
  -4   5  14       77.67       75.96     11.66 o
  -3   5  14        0.20        4.44      7.79 o
  -2   5  14       52.60       51.86      8.10 o
  -1   5  14        1.74       -6.96     11.94 o
   0   5  14       16.38       29.28      6.65 o
   1   5  14      134.52      147.90     12.33 o
   2   5  14       16.10        6.39      6.71 o
   3   5  14        0.00        2.71      7.19 o
   4   5  14        4.61        0.16      8.61 o
 -15   0  15       17.31       42.67     12.37 o
 -13   0  15        5.38        0.40     15.57 o
 -11   0  15        1.97        2.63     14.29 o
  -9   0  15       12.27       17.85      4.89 o
  -7   0  15      327.46      343.32     13.49 o
  -5   0  15      528.80      488.06     16.69 o
  -3   0  15     1014.32     1042.19     29.63 o
  -1   0  15      555.32      580.86     18.77 o
   1   0  15      174.64      167.19     17.49 o
   3   0  15       32.27       34.74      4.92 o
   5   0  15      239.34      235.24     10.94 o
   7   0  15     1187.50     1170.84     46.94 o
   9   0  15       91.35       66.56     11.09 o
  11   0  15      251.47      235.11     20.48 o
  13   0  15       44.57       45.66     13.65 o
 -15   1  15      138.54      154.96     10.59 o
 -14   1  15      191.64      213.80     11.16 o
 -13   1  15      104.53      118.58      8.32 o
 -12   1  15       17.07       21.80      3.91 o
 -11   1  15       50.58       47.45      4.17 o
 -10   1  15        4.23        1.10      3.29 o
  -9   1  15        5.85        6.13      3.16 o
  -8   1  15       52.09       53.12      3.80 o
  -7   1  15       21.08       19.92      3.20 o
  -6   1  15        0.43       -0.12      2.53 o
  -5   1  15      273.00      265.45      7.34 o
  -4   1  15      605.48      591.17     12.05 o
  -3   1  15      639.77      600.64     12.20 o
  -2   1  15      498.08      453.20     10.06 o
  -1   1  15        0.39        6.30      2.59 o
   0   1  15        0.21       -0.77      2.87 o
   1   1  15       45.03       36.51      3.80 o
   2   1  15        9.17        8.85      3.07 o
   3   1  15       33.23       31.69      3.75 o
   4   1  15      202.52      178.27      9.53 o
   5   1  15        0.06       -3.43      3.43 o
   6   1  15      274.73      262.59      9.98 o
   7   1  15      316.83      319.94     11.18 o
   8   1  15      420.20      413.06     27.35 o
   9   1  15       32.92       28.88      5.08 o
  10   1  15        8.48        4.03     11.73 o
  11   1  15      114.70      120.56     11.29 o
  12   1  15       11.53       19.40      6.44 o
  13   1  15        4.65       -6.20      8.50 o
  14   1  15       25.47       32.84      6.59 o
 -14   2  15      110.10      116.15     11.19 o
 -13   2  15       42.45       50.84      6.72 o
 -12   2  15      167.99      158.68     10.65 o
 -11   2  15        3.14        5.82      4.50 o
 -10   2  15       62.01       58.80      5.43 o
  -9   2  15       16.77       14.32      4.14 o
  -8   2  15        7.97       11.54      3.86 o
  -7   2  15        9.28        9.17      4.74 o
  -6   2  15       26.97       23.31      3.81 o
  -5   2  15       15.81       14.43      3.49 o
  -4   2  15      240.50      208.99      7.73 o
  -3   2  15      254.36      245.29      8.24 o
  -2   2  15        0.12        3.24      3.26 o
  -1   2  15        5.94        3.21      5.88 o
   0   2  15       90.01       91.59      6.40 o
   1   2  15      139.04      139.87      7.25 o
   2   2  15       76.89       85.48      5.99 o
   3   2  15       35.38       34.59      4.45 o
   4   2  15      159.59      148.86      7.55 o
   5   2  15        0.00       -3.68      3.68 o
   6   2  15       62.81       74.89      5.99 o
   7   2  15      212.13      218.77     12.24 o
   8   2  15      296.35      296.61     17.18 o
   9   2  15        0.31       -2.08      7.73 o
  10   2  15      141.05      161.70      9.85 o
  11   2  15       25.90       18.86      5.21 o
  12   2  15       95.39       93.20     12.43 o
  13   2  15       38.30       39.00     21.55 o
 -13   3  15       18.86       19.17      7.97 o
 -12   3  15       56.43       63.67      8.59 o
 -11   3  15       55.78       72.91     15.15 o
 -10   3  15        8.29       -1.95      6.14 o
  -9   3  15        8.43       12.72      4.90 o
  -8   3  15        1.11        4.09      4.28 o
  -7   3  15       40.56       42.84      4.94 o
  -6   3  15      261.50      277.16      9.86 o
  -5   3  15       39.80       45.39      5.11 o
  -4   3  15       58.72       55.20      5.65 o
  -3   3  15      246.74      253.35     10.77 o
  -2   3  15       64.87       64.05      5.96 o
  -1   3  15       48.91       42.69      6.23 o
   0   3  15        0.52       10.67      5.73 o
   1   3  15       16.53       24.93      4.36 o
   2   3  15        2.78        6.31      4.15 o
   3   3  15        4.33        5.70      4.24 o
   4   3  15       17.81       17.52      5.14 o
   5   3  15        3.65       -1.52      4.98 o
   6   3  15        1.41       10.09      4.54 o
   7   3  15       41.91       52.68      5.01 o
   8   3  15       14.18       14.72      4.92 o
   9   3  15       67.03       67.36      5.94 o
  10   3  15       41.03       36.47      5.15 o
  11   3  15        0.04        4.33      5.50 o
 -10   4  15       30.78       24.21      8.90 o
  -9   4  15       42.48       21.70     10.24 o
  -8   4  15       67.46       63.02      7.83 o
  -7   4  15        0.35        0.70      6.50 o
  -6   4  15       25.87       17.93      5.89 o
  -5   4  15       45.82       58.80      6.77 o
  -4   4  15       51.02       47.05      6.53 o
  -3   4  15       46.65       48.41      6.09 o
  -2   4  15        9.72        8.87      6.36 o
  -1   4  15      123.10      105.29     10.26 o
   0   4  15       35.33       33.19      5.99 o
   1   4  15        5.79        3.08      5.49 o
   2   4  15        0.46        2.13      7.95 o
   3   4  15        9.51       13.20      5.44 o
   4   4  15        0.29        7.49      5.50 o
   5   4  15       11.21       20.04      5.89 o
   6   4  15       10.22       19.18      6.06 o
   7   4  15        6.68        1.15      6.35 o
   8   4  15        2.68       -6.57      6.81 o
  -1   5  15        4.75        6.87      8.00 o
   0   5  15        7.32       10.24     13.65 o
 -14   0  16       43.41       36.88      7.66 o
 -12   0  16       24.60       23.48      6.23 o
 -10   0  16       64.25       69.41      7.34 o
  -8   0  16        2.32       -2.05      4.26 o
  -6   0  16       42.66       36.01      5.02 o
  -4   0  16       95.62       85.86      7.05 o
  -2   0  16     1026.31      951.56     28.11 o
   0   0  16       22.66       30.92      5.10 o
   2   0  16        0.83        3.26      4.19 o
   4   0  16      146.08      136.16      9.11 o
   6   0  16       90.94      107.53     12.37 o
   8   0  16      108.16       90.46     12.80 o
  10   0  16        0.53       21.33      9.81 o
  12   0  16       28.76        7.68     12.80 o
 -15   1  16       17.53       25.79      7.49 o
 -14   1  16        0.01       -1.94      5.80 o
 -13   1  16        0.12        4.78      9.53 o
 -12   1  16        0.46        1.22      4.13 o
 -11   1  16        0.03        1.90      3.76 o
 -10   1  16       43.46       44.95      4.20 o
  -9   1  16       47.06       43.93      4.16 o
  -8   1  16      118.24      118.92      6.07 o
  -7   1  16      260.22      256.09      7.73 o
  -6   1  16       36.95       36.22      3.41 o
  -5   1  16      156.42      145.74      6.12 o
  -4   1  16       28.08       23.77      3.55 o
  -3   1  16       37.23       42.06      3.44 o
  -2   1  16        2.51        0.49      2.64 o
  -1   1  16        9.83       11.55      3.63 o
   0   1  16       51.97       45.73      4.43 o
   1   1  16       71.74       59.12      6.05 o
   2   1  16       59.82       50.69      6.25 o
   3   1  16        0.08       -3.32      3.32 o
   4   1  16       54.55       45.66      9.39 o
   5   1  16       37.02       37.50      8.64 o
   6   1  16      290.78      304.55     14.91 o
   7   1  16       33.46       31.07      5.01 o
   8   1  16      136.51      140.80      9.45 o
   9   1  16       46.85       49.76      8.71 o
  10   1  16       25.32       24.32      7.54 o
  11   1  16       21.71       22.39     11.31 o
  12   1  16       20.85       41.67      7.27 o
  13   1  16       13.76        8.76      7.88 o
 -14   2  16        0.42        5.27      6.49 o
 -13   2  16      171.99      155.42     10.95 o
 -12   2  16       24.47       35.75      8.97 o
 -11   2  16       27.33       33.10      5.02 o
 -10   2  16        0.17       -4.42      4.42 o
  -9   2  16        4.95       -0.62      4.28 o
  -8   2  16       34.92       36.10      4.80 o
  -7   2  16       63.42       56.31      4.85 o
  -6   2  16        1.14        5.89      3.64 o
  -5   2  16      195.07      193.01      7.94 o
  -4   2  16        8.15        8.69      4.60 o
  -3   2  16      361.84      339.14     10.20 o
  -2   2  16      185.43      172.35      8.81 o
  -1   2  16        8.27       12.13      3.73 o
   0   2  16        0.25       -0.85      5.33 o
   1   2  16       16.54       18.01      4.97 o
   2   2  16        2.31        0.03      4.00 o
   3   2  16        2.77        5.18      4.02 o
   4   2  16       69.09       59.88      7.07 o
   5   2  16       12.44       10.03      4.18 o
   6   2  16        0.50        2.84      4.36 o
   7   2  16       98.21       95.22     15.79 o
   8   2  16        1.33        8.52      4.29 o
   9   2  16      101.95      115.32      8.37 o
  10   2  16      121.13      135.31     23.95 o
  11   2  16        5.50        8.80      5.46 o
  12   2  16        7.73       10.53      7.23 o
 -12   3  16       21.45        8.25     17.92 o
 -11   3  16        0.01       -0.94      9.17 o
 -10   3  16       17.59       13.72      7.03 o
  -9   3  16       14.31       12.71      5.95 o
  -8   3  16       96.67      108.07      8.29 o
  -7   3  16       14.34       15.81      5.43 o
  -6   3  16       47.73       47.60      6.09 o
  -5   3  16      229.80      246.91      9.77 o
  -4   3  16      104.29      109.33      8.18 o
  -3   3  16        0.07       -4.53      4.66 o
  -2   3  16       11.22       12.17      4.81 o
  -1   3  16        0.02        1.62      4.97 o
   0   3  16        9.25       10.45      5.36 o
   1   3  16        6.81       17.21      5.29 o
   2   3  16        0.93       -1.49      5.21 o
   3   3  16       50.57       52.72      5.54 o
   4   3  16       78.08       60.79      6.43 o
   5   3  16       28.53       29.13      5.31 o
   6   3  16       11.11       10.38      5.46 o
   7   3  16      107.67      131.79     10.88 o
   8   3  16        3.28       10.18      5.16 o
   9   3  16       71.60       78.63     11.19 o
  10   3  16        0.28        0.03      5.54 o
  -8   4  16       55.22       64.81      8.92 o
  -7   4  16       65.68       76.71      8.03 o
  -6   4  16      207.68      199.04     12.18 o
  -5   4  16       47.44       43.09      6.77 o
  -4   4  16       52.04       50.72      7.14 o
  -3   4  16        0.93       -2.48      5.83 o
  -2   4  16       52.20       54.04     11.73 o
  -1   4  16      153.02      145.10     15.15 o
   0   4  16        3.89       -0.04      6.63 o
   1   4  16        8.98        3.16      6.78 o
   2   4  16       63.15       62.52      8.45 o
   3   4  16        0.54        0.72     14.72 o
   4   4  16       85.01       74.34      7.69 o
   5   4  16        1.11       -1.70     10.16 o
   6   4  16       10.02        5.66      6.63 o
 -13   0  17       78.53       89.03      8.91 o
 -11   0  17       13.63        5.51      5.75 o
  -9   0  17       38.59       34.01      5.92 o
  -7   0  17       27.22       17.80      5.04 o
  -5   0  17       13.53       16.54      9.17 o
  -3   0  17      336.22      353.63     14.40 o
  -1   0  17        4.02        0.06      4.50 o
   1   0  17       11.63       15.83      5.02 o
   3   0  17        1.86        0.78      6.19 o
   5   0  17       25.61       23.17      5.83 o
   7   0  17      146.48      155.74     16.64 o
   9   0  17        7.72       -9.39      9.39 o
  11   0  17       17.10       12.80     11.95 o
 -14   1  17       57.64       71.29      9.86 o
 -13   1  17       73.11       67.35      7.14 o
 -12   1  17      114.83      109.16      6.44 o
 -11   1  17       78.99       78.80      5.39 o
 -10   1  17        0.51       -0.31      3.85 o
  -9   1  17        0.15       -0.93      4.09 o
  -8   1  17      137.14      153.52      7.07 o
  -7   1  17       45.75       47.66      4.08 o
  -6   1  17       49.50       50.15      4.13 o
  -5   1  17       15.91       24.09      3.46 o
  -4   1  17       17.47       25.60      3.49 o
  -3   1  17      148.51      143.33      6.44 o
  -2   1  17       58.12       55.03      3.97 o
  -1   1  17       49.24       36.85      4.50 o
   0   1  17        0.13        1.43      3.55 o
   1   1  17        2.14       -3.08      4.50 o
   2   1  17       32.85       25.68      5.22 o
   3   1  17        3.56        0.56      4.61 o
   4   1  17       60.44       48.51      5.39 o
   5   1  17       34.73       24.99      7.08 o
   6   1  17      113.26      115.46      8.53 o
   7   1  17      170.49      185.27     10.59 o
   8   1  17        4.78       -1.25      5.72 o
   9   1  17       32.61       26.90      8.43 o
  10   1  17       30.58       41.68      8.43 o
  11   1  17        5.52        7.75      8.56 o
  12   1  17        2.67       32.92     17.92 o
 -12   2  17        6.67       11.50      6.42 o
 -11   2  17       19.83        4.75      5.59 o
 -10   2  17       79.88       76.65      6.77 o
  -9   2  17       11.85        5.51      4.58 o
  -8   2  17       78.65       75.79      5.77 o
  -7   2  17        3.95       10.44      4.13 o
  -6   2  17       22.24       18.18      4.28 o
  -5   2  17      218.97      223.94      8.99 o
  -4   2  17      211.77      213.26      8.89 o
  -3   2  17       40.49       38.44      4.95 o
  -2   2  17       15.74       28.05      4.35 o
  -1   2  17      262.08      250.72     23.04 o
   0   2  17       13.35        6.32      6.83 o
   1   2  17        2.75       10.37      4.89 o
   2   2  17        7.46        7.61      5.04 o
   3   2  17       46.64       34.42      6.31 o
   4   2  17      112.30       95.57      9.17 o
   5   2  17      232.14      215.78     12.60 o
   6   2  17       23.13       27.55      5.98 o
   7   2  17        4.88        0.94      4.63 o
   8   2  17       17.82       17.06      5.05 o
   9   2  17       30.90       28.57      5.39 o
  10   2  17        0.06       -6.11      6.11 o
  11   2  17        0.42        5.86      7.34 o
 -10   3  17       11.37        8.63      7.48 o
  -9   3  17        0.37       -8.91      8.91 o
  -8   3  17        0.76       -2.40      6.07 o
  -7   3  17       30.44       23.47      9.45 o
  -6   3  17       26.62       33.05      6.99 o
  -5   3  17       10.60       16.21      5.48 o
  -4   3  17       14.21       15.86      5.49 o
  -3   3  17       10.32       17.00      8.03 o
  -2   3  17       25.16       19.31      5.33 o
  -1   3  17       55.79       60.74      7.57 o
   0   3  17       14.87        2.56      5.68 o
   1   3  17       27.82       32.28      6.55 o
   2   3  17        0.71        6.56      5.81 o
   3   3  17      150.10      167.01     12.50 o
   4   3  17       24.65       28.61     11.95 o
   5   3  17        1.02       -6.23      6.23 o
   6   3  17       20.68        7.18      7.03 o
   7   3  17        4.70        6.88      7.63 o
   8   3  17       14.00       22.26      5.74 o
   9   3  17        0.01       -8.50      8.50 o
  -6   4  17      130.09      125.75     16.16 o
  -5   4  17       11.36        5.96      8.24 o
  -4   4  17       24.61       34.06      8.53 o
  -3   4  17        1.67        9.70     13.23 o
  -2   4  17       71.95       55.76      8.92 o
  -1   4  17        3.64       -1.45      7.10 o
   0   4  17        0.57       -4.33     11.95 o
   1   4  17      129.66      134.34     12.15 o
   2   4  17      145.07      179.02     14.05 o
   3   4  17      103.32      109.64     10.76 o
   4   4  17        0.10       11.75      7.89 o
 -12   0  18      108.98      141.23     12.02 o
 -10   0  18       18.18       28.82      8.11 o
  -8   0  18        8.10        7.58      9.60 o
  -6   0  18        1.71       14.33      5.74 o
  -4   0  18      814.15      771.03     37.12 o
  -2   0  18       27.07       14.11      4.70 o
   0   0  18       46.75       48.06      7.68 o
   2   0  18        7.04        9.27      4.80 o
   4   0  18       78.17      100.74     18.35 o
   6   0  18        7.76       14.51     10.24 o
   8   0  18       98.39       97.29     14.08 o
  10   0  18      115.07      122.03     17.07 o
 -12   1  18       14.83       16.02      5.08 o
 -11   1  18       19.89       13.41      4.68 o
 -10   1  18        6.93       10.99      4.30 o
  -9   1  18       15.41       17.08      4.26 o
  -8   1  18       28.31       18.81      4.13 o
  -7   1  18        1.01       -0.73      3.59 o
  -6   1  18       64.23       55.89      4.52 o
  -5   1  18       11.75        8.14      3.61 o
  -4   1  18       26.71       33.33      3.89 o
  -3   1  18        3.96        1.08      3.39 o
  -2   1  18      119.87      116.82      7.02 o
  -1   1  18        0.04        3.67      3.98 o
   0   1  18      110.08       90.71      8.43 o
   1   1  18        2.20        7.53      4.89 o
   2   1  18        0.25        1.52      4.72 o
   3   1  18      103.37       77.05      6.33 o
   4   1  18        9.75       12.12      4.76 o
   5   1  18       27.95       19.45      5.27 o
   6   1  18        1.02        6.98      5.19 o
   7   1  18       60.01       60.59      6.58 o
   8   1  18        2.15        4.35      9.23 o
   9   1  18        0.03        0.00     15.36 o
  10   1  18       63.78       61.86      9.90 o
  11   1  18       87.16       78.57     14.93 o
 -11   2  18       44.32       35.39      7.94 o
 -10   2  18        0.07       -3.56      5.42 o
  -9   2  18       38.17       25.01      6.76 o
  -8   2  18       38.61       45.70      6.47 o
  -7   2  18      237.51      255.74     10.45 o
  -6   2  18       22.45       13.64      4.64 o
  -5   2  18       18.64       26.45      6.41 o
  -4   2  18       11.62        7.05      5.48 o
  -3   2  18        6.68        3.92      5.51 o
  -2   2  18       10.29       10.59      6.15 o
  -1   2  18        9.84       18.02     11.52 o
   0   2  18        1.95        5.47      5.29 o
   1   2  18       36.15       37.72      6.66 o
   2   2  18       11.39        4.25      5.60 o
   3   2  18       12.05        2.51      5.74 o
   4   2  18       36.46       35.27      8.53 o
   5   2  18        0.67       -1.55     12.16 o
   6   2  18       80.26       69.12     13.65 o
   7   2  18      207.17      247.19     13.00 o
   8   2  18       11.50       15.96      6.71 o
   9   2  18       77.97       76.26      8.72 o
  -9   3  18        6.49       -6.92      6.92 o
  -8   3  18        1.23        1.33      6.93 o
  -7   3  18        9.47        9.98      6.19 o
  -6   3  18        0.36       11.68      6.11 o
  -5   3  18        0.16        2.21      5.53 o
  -4   3  18       36.71       29.34      8.42 o
  -3   3  18      194.71      231.30     11.79 o
  -2   3  18        1.04        0.02     13.65 o
  -1   3  18       94.80      104.47     10.68 o
   0   3  18       54.76       66.02      8.05 o
   1   3  18       18.41       20.93      7.07 o
   2   3  18        0.13        1.37     10.24 o
   3   3  18       30.97       23.64      7.10 o
   4   3  18        2.47       -3.15     12.37 o
   5   3  18       69.87       65.95      9.08 o
   6   3  18        5.19      -12.26     16.00 o
   7   3  18       21.66       21.44      7.88 o
  -1   4  18       56.47       62.19      8.84 o
   0   4  18      209.72      250.04     26.03 o
 -11   0  19       12.56       15.36     12.37 o
  -9   0  19       11.67       18.35     11.52 o
  -7   0  19        2.05       -4.69     10.24 o
  -5   0  19      159.82      159.16     17.49 o
  -3   0  19      116.60      132.70      9.16 o
  -1   0  19        8.57        0.40      5.53 o
   1   0  19       17.23       18.31      5.83 o
   3   0  19        0.37       -5.43      5.43 o
   5   0  19      149.23      145.07     18.77 o
   7   0  19       64.65       75.52     13.23 o
   9   0  19      279.73      321.72     26.03 o
 -11   1  19       56.96       54.32      5.66 o
 -10   1  19        0.86       -4.77      4.77 o
  -9   1  19       10.65       12.74      4.70 o
  -8   1  19       31.13       21.43      4.72 o
  -7   1  19        5.83        4.50      4.25 o
  -6   1  19       24.33       30.56      4.42 o
  -5   1  19       38.59       33.91      4.25 o
  -4   1  19      318.19      331.61      9.81 o
  -3   1  19      554.55      542.21     14.25 o
  -2   1  19      191.65      178.70      8.44 o
  -1   1  19       92.61       84.75      8.43 o
   0   1  19       14.42       19.42      5.83 o
   1   1  19       73.22       62.41     13.65 o
   2   1  19        0.56       -4.76      4.76 o
   3   1  19        7.13       12.09      7.91 o
   4   1  19        0.00        1.46      5.37 o
   5   1  19      191.78      195.43     10.90 o
   6   1  19       45.39       54.08      7.09 o
   7   1  19       54.25       61.32      7.27 o
   8   1  19      109.95      111.52     11.40 o
   9   1  19      225.14      243.37     17.80 o
 -10   2  19        3.47        7.86      7.02 o
  -9   2  19        0.27        1.25      5.47 o
  -8   2  19       43.62       41.99      7.64 o
  -7   2  19       28.79       45.74      8.50 o
  -6   2  19       50.54       49.76      5.93 o
  -5   2  19        0.54       -1.80      8.13 o
  -4   2  19        5.34       -3.94      5.18 o
  -3   2  19      155.07      151.01      9.84 o
  -2   2  19      137.57      162.06     11.35 o
  -1   2  19       14.88       17.37      6.14 o
   0   2  19        0.61       -3.37      6.00 o
   1   2  19       13.75       13.39      6.63 o
   2   2  19        1.00        0.06     12.59 o
   3   2  19       23.43       26.69      7.07 o
   4   2  19       48.64       31.53     14.29 o
   5   2  19       47.33       45.33      7.74 o
   6   2  19       55.37       47.61      7.08 o
   7   2  19       64.50       58.56      7.66 o
   8   2  19       93.54       95.85      8.59 o
  -6   3  19      258.79      296.92     14.06 o
  -5   3  19        1.54        6.03      6.47 o
  -4   3  19        0.68        2.55      6.44 o
  -3   3  19        8.33       14.37      6.25 o
  -2   3  19      130.86      137.75     13.01 o
  -1   3  19        3.87        9.20      6.91 o
   0   3  19       97.45       90.57      9.47 o
   1   3  19        4.37        1.65      6.78 o
   2   3  19        3.59       14.76      7.10 o
   3   3  19       11.45       12.10      7.42 o
   4   3  19       17.00       17.94      8.05 o
 -10   0  20       12.41        2.18      8.26 o
  -8   0  20       43.86       42.29      8.46 o
  -6   0  20      644.47      701.58     20.19 o
  -4   0  20       26.42       28.34      6.78 o
  -2   0  20       64.98       48.05      7.38 o
   0   0  20        5.25        8.72      6.44 o
   2   0  20        8.36        7.85      6.45 o
   4   0  20      385.41      397.56     17.90 o
   6   0  20      178.86      180.92     21.33 o
   8   0  20       34.27       21.76     13.23 o
  -9   1  20       11.97       17.83      5.11 o
  -8   1  20       11.08        8.05      4.99 o
  -7   1  20        1.77        6.90      4.70 o
  -6   1  20      144.73      146.69      7.98 o
  -5   1  20      458.49      452.33     12.15 o
  -4   1  20      209.17      223.40      9.02 o
  -3   1  20       41.09       39.08      6.53 o
  -2   1  20        0.00       -1.38      5.60 o
  -1   1  20        0.14        0.60      5.92 o
   0   1  20        1.86       -1.69      5.92 o
   1   1  20       15.14       20.05     10.24 o
   2   1  20       16.00       22.13      5.95 o
   3   1  20      177.71      207.02     11.40 o
   4   1  20       16.01        7.37      5.78 o
   5   1  20      141.05      164.93     11.29 o
   6   1  20       99.86      103.28      8.34 o
   7   1  20       68.25       66.20      8.16 o
  -8   2  20       10.43       18.79      6.03 o
  -7   2  20       37.31       32.52      6.25 o
  -6   2  20        1.98        0.04      5.32 o
  -5   2  20       90.64       86.29      7.59 o
  -4   2  20      113.73      129.85      9.23 o
  -3   2  20       25.32       31.26      6.11 o
  -2   2  20        3.44       14.08      9.81 o
  -1   2  20        0.00        2.08      6.71 o
   0   2  20       20.94       21.97      7.42 o
   1   2  20       52.18       42.87     10.03 o
   2   2  20        0.00        0.41      6.76 o
   3   2  20        1.71        8.20      7.25 o
   4   2  20        4.12       -8.90     10.88 o
   5   2  20      104.89      117.64      9.22 o
   6   2  20      146.43      181.98     15.06 o
  -2   3  20       38.66       32.57      8.45 o
  -1   3  20        5.69       15.96      8.20 o
   0   3  20       25.24       23.41      8.05 o
  -7   0  21        7.70        4.83      6.72 o
  -5   0  21       69.72       87.58     10.18 o
  -3   0  21      511.16      565.71     21.80 o
  -1   0  21        7.76       10.69      6.97 o
   1   0  21        0.02       -0.67      7.07 o
   3   0  21        8.97       -1.10      7.25 o
   5   0  21        1.15       12.37     12.80 o
  -7   1  21        6.78        6.29      5.22 o
  -6   1  21        0.48       -2.06      5.02 o
  -5   1  21        0.14        3.53      4.83 o
  -4   1  21        2.33       13.62      5.32 o
  -3   1  21        7.43        1.88      8.32 o
  -2   1  21       32.79       36.52      7.66 o
  -1   1  21        1.48       -0.85     11.52 o
   0   1  21       13.90       14.73      6.08 o
   1   1  21       11.86       12.72      6.13 o
   2   1  21        3.87        3.89      5.89 o
   3   1  21       45.37       48.22      9.56 o
   4   1  21        3.70        0.91      6.40 o
   5   1  21       62.99       62.42     11.29 o
  -4   2  21       47.88       74.25     10.66 o
  -3   2  21       31.64       21.25     23.89 o
  -2   2  21        7.09       11.76     13.65 o
  -1   2  21        1.59       -5.32      7.34 o
   0   2  21       23.13       22.72      7.97 o
   1   2  21        3.61       -2.91      7.66 o
   2   2  21        0.52        0.32     15.36 o
  -4   0  22      393.60      331.69     17.98 o
  -2   0  22        1.07        1.09     10.67 o
   0   0  22       11.89       12.27      8.10 o
   2   0  22       32.09       39.62      9.11 o
  -3   1  22        4.17        0.94     11.31 o
  -2   1  22       29.89       20.48     13.23 o
  -1   1  22        8.55        3.45      6.65 o
   0   1  22        0.81        1.93      6.59 o
   1   1  22        2.68        2.76      7.49 o
 
